# Supplementary material for: 2-Phenoxy­pyrimidine
Source: Acta Crystallogr Sect E Struct Rep Online. 2008 Dec 13;65(Pt 1):o114. doi: 10.1107/S1600536808041196 (PMC2968036; doi:10.1107/S1600536808041196)
Supplement: Supplementary file 1 [file e-65-0o114-sup1.cif]

##############################################################################
###                                                                        ###
###        Electronic paper (Acta Crystallographica Section E)             ###
###                                                                        ###
##############################################################################
#                                                                            #
# This CIF contains the data in a paper accepted for publication in Acta     #
# Crystallographica Section E. It conforms to the requirements of Notes      #
# for Authors for Section E, and has been peer reviewed under the auspices   #
# of the IUCr Commission on Journals.                                        #
#                                                                            #
# Full details of the Crystallographic Information File format               #
# are given in the paper "The Crystallographic Information File (CIF):       #
# a New Standard Archive File for Crystallography" by S. R. Hall, F. H.      #
# Allen and I. D. Brown [Acta Cryst. (1991), A47, 655-685].                  #
#                                                                            #
# The current version of the core CIF dictionary is obtainable from          #
# ftp://ftp.iucr.org/pub/cif_core.dic. The current version number is 2.4.    #
#                                                                            #
# Software is freely available for graphical display of the structure(s) in  #
# this CIF.  For information consult the CIF home page http://www.iucr.org/  #
# cif/home.html                                                              #
#                                                                            #
# This file may be used for bona fide research purposes within the           #
# scientific community so long as proper attribution is given to the journal # 
# article from which it was obtained.                                        #
#                                                                            #
##############################################################################
                                             
data_global
_audit_creation_method     SHELXL-97
_journal_date_recd_electronic     2008-12-04
_journal_date_accepted     2008-12-05
_journal_name_full     'Acta Crystallographica, Section E'
_journal_year     2009
_journal_volume     65
_journal_issue      1
_journal_page_first     o114
_journal_page_last     o114
_journal_paper_category     QO
_journal_coeditor_code     TK2342
_publ_contact_author
;
     Dr. Seik Weng Ng
     Department of Chemistry
     University of Malaya
     50603 Kuala Lumpur
     Malaysia
;
_publ_contact_author_email     seikweng@um.edu.my
_publ_contact_author_fax     '03 7967 4193'
_publ_contact_author_phone     '03 7967 6778'
_publ_section_title
;
2-Phenoxypyrimidine
;
loop_
    _publ_author_name
    _publ_author_address
    'Shah Bakhtiar, Nasir'
;
     Department of Chemistry
     University of Malaya
     50603 Kuala Lumpur
     Malaysia
;
    'Abdullah, Zanariah'
;
     Department of Chemistry
     University of Malaya
     50603 Kuala Lumpur
     Malaysia
;
    'Ng, Seik Weng'
;
     Department of Chemistry
     University of Malaya
     50603 Kuala Lumpur
     Malaysia
;
_publ_section_synopsis     .
data_I
_audit_creation_method     SHELXL-97
_chemical_name_systematic
;
2-Phenoxypyrimidine
;
_chemical_name_common     ?
_chemical_formula_moiety     'C10 H8 N2 O'
_chemical_formula_sum     'C10 H8 N2 O'
_chemical_formula_iupac     'C10 H8 N2 O'
_chemical_formula_weight     172.18
_chemical_melting_point     ?
_symmetry_cell_setting     Monoclinic
_symmetry_space_group_name_H-M     'P 21/c'
_symmetry_space_group_name_Hall     '-P 2ybc'
loop_
    _symmetry_equiv_pos_as_xyz
    'x, y, z'
    '-x, y+1/2, -z+1/2'
    '-x, -y, -z'
    'x, -y-1/2, z-1/2'
_cell_length_a     10.8590(10)
_cell_length_b     20.181(2)
_cell_length_c     8.1339(8)
_cell_angle_alpha     90
_cell_angle_beta     106.637(2)
_cell_angle_gamma     90
_cell_volume     1707.8(3)
_cell_formula_units_Z     8
_cell_measurement_reflns_used     2782
_cell_measurement_theta_min     2.2
_cell_measurement_theta_max     28.2
_cell_measurement_temperature     100(2)
_exptl_crystal_description     Block
_exptl_crystal_colour     Colorless
_exptl_crystal_size_max     0.25
_exptl_crystal_size_mid     0.20
_exptl_crystal_size_min     0.15
_exptl_crystal_density_diffrn     1.339
_exptl_crystal_density_meas     ?
_exptl_crystal_density_method     'not measured'
_exptl_crystal_F_000     720
_exptl_absorpt_coefficient_mu     0.090
_exptl_absorpt_correction_type     None
_exptl_absorpt_process_details     ?
_exptl_absorpt_correction_T_min     ?
_exptl_absorpt_correction_T_max     ?
_diffrn_ambient_temperature     100(2)
_diffrn_radiation_type     MoK\a
_diffrn_radiation_wavelength     0.71073
_diffrn_radiation_source     'fine-focus sealed tube'
_diffrn_radiation_monochromator     graphite
_diffrn_measurement_device_type     'Bruker SMART APEX diffractometer'
_diffrn_measurement_method     '\w scans'
_diffrn_detector_area_resol_mean     ?
_diffrn_reflns_number     9752
_diffrn_reflns_av_R_equivalents     0.024
_diffrn_reflns_av_sigmaI/netI     0.031
_diffrn_reflns_theta_min     2.0
_diffrn_reflns_theta_max     27.5
_diffrn_reflns_theta_full     27.5
_diffrn_measured_fraction_theta_max     0.994
_diffrn_measured_fraction_theta_full     0.994
_diffrn_reflns_limit_h_min     -11
_diffrn_reflns_limit_h_max     14
_diffrn_reflns_limit_k_min     -26
_diffrn_reflns_limit_k_max     26
_diffrn_reflns_limit_l_min     -10
_diffrn_reflns_limit_l_max     10
_diffrn_standards_number     0
_diffrn_standards_interval_count     0
_diffrn_standards_interval_time     0
_diffrn_standards_decay_%     0
_reflns_number_total     3901
_reflns_number_gt     3026
_reflns_threshold_expression     I>2\s(I)
_refine_ls_structure_factor_coef     Fsqd
_refine_ls_matrix_type     full
_refine_ls_R_factor_all     0.052
_refine_ls_R_factor_gt     0.037
_refine_ls_wR_factor_gt     0.092
_refine_ls_wR_factor_ref     0.102
_refine_ls_goodness_of_fit_ref     1.03
_refine_ls_restrained_S_all     1.03
_refine_ls_number_reflns     3901
_refine_ls_number_parameters     235
_refine_ls_number_restraints     0
_refine_ls_hydrogen_treatment     constr
_refine_ls_weighting_scheme     calc
_refine_ls_weighting_details
         'calc w=1/[\s^2^(Fo^2^)+(0.0497P)^2^+0.2571P] where P=(Fo^2^+2Fc^2^)/3'
_atom_sites_solution_hydrogens     geom
_atom_sites_solution_primary     direct
_atom_sites_solution_secondary     difmap
_refine_ls_shift/su_max     0.001
_refine_ls_shift/su_mean     0.001
_refine_diff_density_max     0.18
_refine_diff_density_min     -0.22
_refine_ls_extinction_method     none
_refine_ls_extinction_coef     ?
loop_
    _atom_type_symbol
    _atom_type_description
    _atom_type_scat_dispersion_real
    _atom_type_scat_dispersion_imag
    _atom_type_scat_source
    'C' 'C' 0.0033 0.0016
                         'International Tables Vol C Tables 4.2.6.8 and 6.1.1.4'
    'H' 'H' 0.0000 0.0000
                         'International Tables Vol C Tables 4.2.6.8 and 6.1.1.4'
    'N' 'N' 0.0061 0.0033
                         'International Tables Vol C Tables 4.2.6.8 and 6.1.1.4'
    'O' 'O' 0.0106 0.0060
                         'International Tables Vol C Tables 4.2.6.8 and 6.1.1.4'
_computing_data_collection     'APEX2  (Bruker, 2007)'
_computing_cell_refinement     'SAINT (Bruker, 2007)'
_computing_data_reduction     'SAINT (Bruker, 2007)'
_computing_structure_solution     'SHELXS97 (Sheldrick, 2008)'
_computing_structure_refinement     'SHELXL97 (Sheldrick, 2008)'
_computing_molecular_graphics     'X-SEED (Barbour, 2001)'
_computing_publication_material     'publCIF (Westrip, 2009)'
loop_
    _atom_site_type_symbol
    _atom_site_label
    _atom_site_fract_x
    _atom_site_fract_y
    _atom_site_fract_z
    _atom_site_U_iso_or_equiv
    _atom_site_adp_type
    _atom_site_calc_flag
    _atom_site_refinement_flags
    _atom_site_occupancy
    _atom_site_disorder_assembly
    _atom_site_disorder_group
    O O1 0.69295(8) 0.58216(5) 0.51546(11) 0.0274(2) Uani d . 1 . .
    O O2 0.97744(9) 0.67233(5) 0.77250(11) 0.0281(2) Uani d . 1 . .
    N N1 0.59037(10) 0.60351(5) 0.72195(13) 0.0245(2) Uani d . 1 . .
    N N2 0.77301(10) 0.53229(5) 0.76936(14) 0.0253(2) Uani d . 1 . .
    N N3 1.05326(11) 0.62385(5) 1.03911(13) 0.0264(3) Uani d . 1 . .
    N N4 0.87443(10) 0.69812(5) 0.96601(13) 0.0247(2) Uani d . 1 . .
    C C1 0.59965(12) 0.62116(6) 0.40077(16) 0.0213(3) Uani d . 1 . .
    C C2 0.48239(12) 0.59386(6) 0.31580(17) 0.0256(3) Uani d . 1 . .
    H H2 0.4617 0.5500 0.3408 0.031 Uiso calc R 1 . .
    C C3 0.39513(13) 0.63124(7) 0.19343(18) 0.0297(3) Uani d . 1 . .
    H H3 0.3136 0.6133 0.1346 0.036 Uiso calc R 1 . .
    C C4 0.42700(14) 0.69480(7) 0.15706(17) 0.0311(3) Uani d . 1 . .
    H H4 0.3671 0.7204 0.0729 0.037 Uiso calc R 1 . .
    C C5 0.54526(14) 0.72141(6) 0.24218(18) 0.0314(3) Uani d . 1 . .
    H H15A 0.5666 0.7650 0.2161 0.038 Uiso calc R 1 . .
    C C6 0.63298(13) 0.68443(6) 0.36592(17) 0.0263(3) Uani d . 1 . .
    H H6B 0.7144 0.7024 0.4254 0.032 Uiso calc R 1 . .
    C C7 0.68331(12) 0.57302(6) 0.67684(16) 0.0208(3) Uani d . 1 . .
    C C8 0.58755(14) 0.59106(7) 0.88258(17) 0.0303(3) Uani d . 1 . .
    H H8 0.5227 0.6115 0.9225 0.036 Uiso calc R 1 . .
    C C9 0.67458(14) 0.54993(7) 0.99239(17) 0.0295(3) Uani d . 1 . .
    H H9 0.6711 0.5416 1.1059 0.035 Uiso calc R 1 . .
    C C10 0.76711(13) 0.52151(6) 0.92888(17) 0.0267(3) Uani d . 1 . .
    H H10 0.8291 0.4931 1.0015 0.032 Uiso calc R 1 . .
    C C11 1.07433(12) 0.63814(6) 0.72453(15) 0.0235(3) Uani d . 1 . .
    C C12 1.05906(12) 0.57148(6) 0.68472(15) 0.0235(3) Uani d . 1 . .
    H H12 0.9859 0.5480 0.6954 0.028 Uiso calc R 1 . .
    C C13 1.15275(12) 0.53963(6) 0.62894(15) 0.0239(3) Uani d . 1 . .
    H H13 1.1439 0.4939 0.6007 0.029 Uiso calc R 1 . .
    C C14 1.25931(13) 0.57413(7) 0.61407(16) 0.0258(3) Uani d . 1 . .
    H H14 1.3239 0.5518 0.5773 0.031 Uiso calc R 1 . .
    C C15 1.27177(13) 0.64082(7) 0.65256(18) 0.0298(3) Uani d . 1 . .
    H H15 1.3445 0.6644 0.6409 0.036 Uiso calc R 1 . .
    C C16 1.17853(13) 0.67363(6) 0.70825(17) 0.0284(3) Uani d . 1 . .
    H H16 1.1865 0.7196 0.7345 0.034 Uiso calc R 1 . .
    C C17 0.96950(12) 0.66360(6) 0.93451(15) 0.0214(3) Uani d . 1 . .
    C C18 1.03893(14) 0.61819(7) 1.19692(17) 0.0302(3) Uani d . 1 . .
    H H18 1.0957 0.5900 1.2774 0.036 Uiso calc R 1 . .
    C C19 0.94557(14) 0.65152(7) 1.24657(16) 0.0293(3) Uani d . 1 . .
    H H19 0.9368 0.6472 1.3590 0.035 Uiso calc R 1 . .
    C C20 0.86503(13) 0.69161(6) 1.12499(17) 0.0271(3) Uani d . 1 . .
    H H20 0.7999 0.7157 1.1560 0.033 Uiso calc R 1 . .
loop_
    _atom_site_aniso_label
    _atom_site_aniso_U_11
    _atom_site_aniso_U_22
    _atom_site_aniso_U_33
    _atom_site_aniso_U_12
    _atom_site_aniso_U_13
    _atom_site_aniso_U_23
    O1 0.0224(5) 0.0355(5) 0.0264(5) 0.0089(4) 0.0102(4) 0.0033(4)
    O2 0.0304(5) 0.0329(5) 0.0221(5) 0.0140(4) 0.0092(4) 0.0064(4)
    N1 0.0230(6) 0.0253(5) 0.0255(6) 0.0043(4) 0.0075(5) -0.0019(4)
    N2 0.0205(6) 0.0237(5) 0.0302(6) 0.0025(4) 0.0050(5) -0.0001(4)
    N3 0.0246(6) 0.0298(6) 0.0219(5) 0.0066(5) 0.0018(4) 0.0021(4)
    N4 0.0242(6) 0.0241(5) 0.0261(6) 0.0051(4) 0.0079(5) 0.0030(4)
    C1 0.0202(6) 0.0238(6) 0.0221(6) 0.0030(5) 0.0097(5) -0.0010(5)
    C2 0.0237(7) 0.0206(6) 0.0340(7) -0.0018(5) 0.0107(6) 0.0004(5)
    C3 0.0232(7) 0.0314(7) 0.0326(7) 0.0008(5) 0.0052(6) -0.0040(6)
    C4 0.0389(8) 0.0280(7) 0.0260(7) 0.0102(6) 0.0084(6) 0.0020(5)
    C5 0.0441(9) 0.0198(6) 0.0346(7) -0.0002(6) 0.0181(7) 0.0007(5)
    C6 0.0262(7) 0.0263(6) 0.0291(7) -0.0069(5) 0.0121(6) -0.0077(5)
    C7 0.0192(6) 0.0181(5) 0.0248(6) -0.0026(5) 0.0059(5) -0.0031(5)
    C8 0.0297(7) 0.0349(7) 0.0285(7) 0.0062(6) 0.0118(6) -0.0031(6)
    C9 0.0321(8) 0.0323(7) 0.0231(6) 0.0014(6) 0.0059(6) 0.0008(5)
    C10 0.0239(7) 0.0236(6) 0.0288(7) 0.0007(5) 0.0015(5) 0.0012(5)
    C11 0.0232(7) 0.0282(6) 0.0175(6) 0.0075(5) 0.0034(5) 0.0034(5)
    C12 0.0213(6) 0.0276(6) 0.0209(6) 0.0000(5) 0.0052(5) 0.0034(5)
    C13 0.0246(7) 0.0248(6) 0.0205(6) 0.0010(5) 0.0037(5) -0.0004(5)
    C14 0.0218(7) 0.0313(7) 0.0240(6) 0.0039(5) 0.0064(5) 0.0011(5)
    C15 0.0226(7) 0.0320(7) 0.0345(7) -0.0030(6) 0.0077(6) 0.0028(6)
    C16 0.0298(7) 0.0234(6) 0.0292(7) 0.0006(5) 0.0039(6) 0.0005(5)
    C17 0.0218(6) 0.0202(6) 0.0204(6) 0.0007(5) 0.0031(5) 0.0000(5)
    C18 0.0308(8) 0.0343(7) 0.0210(6) 0.0057(6) 0.0001(6) 0.0038(5)
    C19 0.0357(8) 0.0316(7) 0.0200(6) 0.0016(6) 0.0069(6) 0.0015(5)
    C20 0.0275(7) 0.0268(6) 0.0291(7) 0.0024(5) 0.0113(6) 0.0007(5)
loop_
    _geom_bond_atom_site_label_1
    _geom_bond_atom_site_label_2
    _geom_bond_site_symmetry_2
    _geom_bond_distance
    _geom_bond_publ_flag
    O1 C7 . 1.3590(15) ?
    O1 C1 . 1.4053(15) ?
    O2 C17 . 1.3565(14) ?
    O2 C11 . 1.4037(15) ?
    N1 C7 . 1.3205(16) ?
    N1 C8 . 1.3394(17) ?
    N2 C7 . 1.3307(16) ?
    N2 C10 . 1.3352(17) ?
    N3 C17 . 1.3235(16) ?
    N3 C18 . 1.3414(17) ?
    N4 C17 . 1.3297(16) ?
    N4 C20 . 1.3324(16) ?
    C1 C2 . 1.3780(18) ?
    C1 C6 . 1.3785(17) ?
    C2 C3 . 1.3848(19) ?
    C2 H2 . 0.9500 ?
    C3 C4 . 1.3824(19) ?
    C3 H3 . 0.9500 ?
    C4 C5 . 1.381(2) ?
    C4 H4 . 0.9500 ?
    C5 C6 . 1.389(2) ?
    C5 H15A . 0.9500 ?
    C6 H6B . 0.9500 ?
    C8 C9 . 1.3771(19) ?
    C8 H8 . 0.9500 ?
    C9 C10 . 1.3793(19) ?
    C9 H9 . 0.9500 ?
    C10 H10 . 0.9500 ?
    C11 C16 . 1.3772(19) ?
    C11 C12 . 1.3824(18) ?
    C12 C13 . 1.3850(17) ?
    C12 H12 . 0.9500 ?
    C13 C14 . 1.3851(18) ?
    C13 H13 . 0.9500 ?
    C14 C15 . 1.3797(18) ?
    C14 H14 . 0.9500 ?
    C15 C16 . 1.3897(19) ?
    C15 H15 . 0.9500 ?
    C16 H16 . 0.9500 ?
    C18 C19 . 1.3703(19) ?
    C18 H18 . 0.9500 ?
    C19 C20 . 1.3792(18) ?
    C19 H19 . 0.9500 ?
    C20 H20 . 0.9500 ?
loop_
    _geom_angle_atom_site_label_1
    _geom_angle_atom_site_label_2
    _geom_angle_atom_site_label_3
    _geom_angle_site_symmetry_1
    _geom_angle_site_symmetry_3
    _geom_angle
    _geom_angle_publ_flag
    C7 O1 C1 . . 118.48(9) ?
    C17 O2 C11 . . 117.86(9) ?
    C7 N1 C8 . . 114.61(11) ?
    C7 N2 C10 . . 114.78(11) ?
    C17 N3 C18 . . 114.85(11) ?
    C17 N4 C20 . . 114.51(11) ?
    C2 C1 C6 . . 121.77(12) ?
    C2 C1 O1 . . 119.74(11) ?
    C6 C1 O1 . . 118.26(11) ?
    C1 C2 C3 . . 119.11(12) ?
    C1 C2 H2 . . 120.4 ?
    C3 C2 H2 . . 120.4 ?
    C4 C3 C2 . . 119.85(13) ?
    C4 C3 H3 . . 120.1 ?
    C2 C3 H3 . . 120.1 ?
    C5 C4 C3 . . 120.48(13) ?
    C5 C4 H4 . . 119.8 ?
    C3 C4 H4 . . 119.8 ?
    C4 C5 C6 . . 120.05(12) ?
    C4 C5 H15A . . 120.0 ?
    C6 C5 H15A . . 120.0 ?
    C1 C6 C5 . . 118.74(12) ?
    C1 C6 H6B . . 120.6 ?
    C5 C6 H6B . . 120.6 ?
    N1 C7 N2 . . 128.65(11) ?
    N1 C7 O1 . . 118.78(11) ?
    N2 C7 O1 . . 112.56(10) ?
    N1 C8 C9 . . 122.86(12) ?
    N1 C8 H8 . . 118.6 ?
    C9 C8 H8 . . 118.6 ?
    C8 C9 C10 . . 116.48(12) ?
    C8 C9 H9 . . 121.8 ?
    C10 C9 H9 . . 121.8 ?
    N2 C10 C9 . . 122.61(12) ?
    N2 C10 H10 . . 118.7 ?
    C9 C10 H10 . . 118.7 ?
    C16 C11 C12 . . 122.03(12) ?
    C16 C11 O2 . . 118.22(11) ?
    C12 C11 O2 . . 119.62(12) ?
    C11 C12 C13 . . 118.57(12) ?
    C11 C12 H12 . . 120.7 ?
    C13 C12 H12 . . 120.7 ?
    C12 C13 C14 . . 120.38(12) ?
    C12 C13 H13 . . 119.8 ?
    C14 C13 H13 . . 119.8 ?
    C15 C14 C13 . . 120.04(12) ?
    C15 C14 H14 . . 120.0 ?
    C13 C14 H14 . . 120.0 ?
    C14 C15 C16 . . 120.37(12) ?
    C14 C15 H15 . . 119.8 ?
    C16 C15 H15 . . 119.8 ?
    C11 C16 C15 . . 118.61(12) ?
    C11 C16 H16 . . 120.7 ?
    C15 C16 H16 . . 120.7 ?
    N3 C17 N4 . . 128.48(11) ?
    N3 C17 O2 . . 118.70(11) ?
    N4 C17 O2 . . 112.82(10) ?
    N3 C18 C19 . . 122.58(12) ?
    N3 C18 H18 . . 118.7 ?
    C19 C18 H18 . . 118.7 ?
    C18 C19 C20 . . 116.58(12) ?
    C18 C19 H19 . . 121.7 ?
    C20 C19 H19 . . 121.7 ?
    N4 C20 C19 . . 123.00(12) ?
    N4 C20 H20 . . 118.5 ?
    C19 C20 H20 . . 118.5 ?
loop_
    _geom_torsion_atom_site_label_1
    _geom_torsion_atom_site_label_2
    _geom_torsion_atom_site_label_3
    _geom_torsion_atom_site_label_4
    _geom_torsion_site_symmetry_1
    _geom_torsion_site_symmetry_2
    _geom_torsion_site_symmetry_3
    _geom_torsion_site_symmetry_4
    _geom_torsion
    _geom_torsion_publ_flag
    C7 O1 C1 C2 . . . . -80.80(14) ?
    C7 O1 C1 C6 . . . . 104.66(13) ?
    C6 C1 C2 C3 . . . . -0.72(19) ?
    O1 C1 C2 C3 . . . . -175.06(11) ?
    C1 C2 C3 C4 . . . . 0.64(19) ?
    C2 C3 C4 C5 . . . . -0.1(2) ?
    C3 C4 C5 C6 . . . . -0.3(2) ?
    C2 C1 C6 C5 . . . . 0.28(18) ?
    O1 C1 C6 C5 . . . . 174.70(11) ?
    C4 C5 C6 C1 . . . . 0.24(19) ?
    C8 N1 C7 N2 . . . . -0.11(19) ?
    C8 N1 C7 O1 . . . . 179.36(11) ?
    C10 N2 C7 N1 . . . . -0.22(19) ?
    C10 N2 C7 O1 . . . . -179.71(10) ?
    C1 O1 C7 N1 . . . . -3.06(16) ?
    C1 O1 C7 N2 . . . . 176.49(10) ?
    C7 N1 C8 C9 . . . . 0.14(19) ?
    N1 C8 C9 C10 . . . . 0.1(2) ?
    C7 N2 C10 C9 . . . . 0.52(18) ?
    C8 C9 C10 N2 . . . . -0.5(2) ?
    C17 O2 C11 C16 . . . . -106.60(13) ?
    C17 O2 C11 C12 . . . . 77.48(15) ?
    C16 C11 C12 C13 . . . . 0.84(19) ?
    O2 C11 C12 C13 . . . . 176.60(10) ?
    C11 C12 C13 C14 . . . . 0.14(18) ?
    C12 C13 C14 C15 . . . . -0.92(19) ?
    C13 C14 C15 C16 . . . . 0.7(2) ?
    C12 C11 C16 C15 . . . . -1.03(19) ?
    O2 C11 C16 C15 . . . . -176.84(11) ?
    C14 C15 C16 C11 . . . . 0.23(19) ?
    C18 N3 C17 N4 . . . . 0.05(19) ?
    C18 N3 C17 O2 . . . . 179.77(11) ?
    C20 N4 C17 N3 . . . . 0.79(19) ?
    C20 N4 C17 O2 . . . . -178.94(11) ?
    C11 O2 C17 N3 . . . . 0.36(17) ?
    C11 O2 C17 N4 . . . . -179.88(10) ?
    C17 N3 C18 C19 . . . . -0.63(19) ?
    N3 C18 C19 C20 . . . . 0.3(2) ?
    C17 N4 C20 C19 . . . . -1.10(19) ?
    C18 C19 C20 N4 . . . . 0.6(2) ?
