# Supplementary material for: 2-Phenoxy­pyrimidine
Source: Acta Crystallogr Sect E Struct Rep Online. 2008 Dec 13;65(Pt 1):o114. doi: 10.1107/S1600536808041196 (PMC2968036; doi:10.1107/S1600536808041196)
Supplement: Supplementary file 2 [file e-65-0o114-Isup2.hkl]

# 
# h,k,l, Fc-squared, Fo-squared, sigma(Fo-squared) and status flag 
# 
data_I
_shelx_title '  P21/c' 
_shelx_refln_list_code          4 
_shelx_F_calc_maximum      156.28 
_exptl_crystal_F_000       720.00 
_reflns_d_resolution_high  0.7697 
 
loop_ 
 _symmetry_equiv_pos_as_xyz 
 'x, y, z' 
 '-x, y+1/2, -z+1/2' 
 '-x, -y, -z' 
 'x, -y-1/2, z-1/2' 
 
_cell_length_a    10.8588 
_cell_length_b    20.1806 
_cell_length_c     8.1339 
_cell_angle_alpha  90.000 
_cell_angle_beta  106.637 
_cell_angle_gamma  90.000 
 
_shelx_F_squared_multiplier     1.000 
 
loop_ 
 _refln_index_h 
 _refln_index_k 
 _refln_index_l 
 _refln_F_squared_calc 
 _refln_F_squared_meas 
 _refln_F_squared_sigma 
 _refln_observed_status 
   1   0   0      847.20      733.67     13.33 o 
   2   0   0     2325.47     2196.91     19.81 o 
   3   0   0     4963.14     4516.74     48.53 o 
   4   0   0        0.29       -0.97      0.94 o 
   5   0   0      359.43      379.92      8.40 o 
   6   0   0      456.42      511.29     10.74 o 
   7   0   0      274.85      274.37      8.25 o 
   8   0   0      242.56      229.86     11.11 o 
   9   0   0      481.59      506.64     18.16 o 
  10   0   0       80.83       86.90      8.70 o 
  11   0   0     1535.29     1578.03     39.40 o 
  12   0   0        0.40        4.96      5.07 o 
   1   1   0     1331.90     1247.92     23.64 o 
   2   1   0     1023.49      988.73      9.13 o 
   3   1   0     1785.56     1721.43     14.50 o 
   4   1   0       10.82       10.04      1.09 o 
   5   1   0      481.46      494.97      7.96 o 
   6   1   0      114.94      105.59      6.53 o 
   7   1   0        2.27        1.38      1.45 o 
   8   1   0       28.22       32.57      2.99 o 
   9   1   0      162.41      167.67      7.44 o 
  10   1   0     1084.23     1103.90     21.35 o 
  11   1   0      337.41      348.07     11.91 o 
  12   1   0        9.47       19.70      6.35 o 
   0   2   0      527.65      326.53      6.61 o 
   1   2   0      680.44      655.97      6.56 o 
   2   2   0     9157.84     8805.14     76.30 o 
   3   2   0      386.87      361.14      4.53 o 
   4   2   0     1240.85     1241.86     11.78 o 
   5   2   0      300.44      335.11      5.32 o 
   6   2   0       23.66       24.31      1.82 o 
   7   2   0      289.91      293.42      6.93 o 
   8   2   0       87.75       88.45      4.38 o 
   9   2   0        4.98        6.65      2.33 o 
  10   2   0        5.69       12.50      3.79 o 
  11   2   0      421.64      433.87     13.24 o 
  12   2   0      199.49      220.10     14.90 o 
  13   2   0      175.72      212.26     15.56 o 
   1   3   0      323.59      292.43      3.95 o 
   2   3   0    14979.47    14418.88    107.76 o 
   3   3   0     1563.25     1562.32     15.29 o 
   4   3   0      295.38      299.46      4.51 o 
   5   3   0     1017.22     1082.45     11.31 o 
   6   3   0        3.25        5.32      1.27 o 
   7   3   0       11.02       12.60      1.71 o 
   8   3   0        0.04       -0.03      1.65 o 
   9   3   0     1894.45     1909.62     24.29 o 
  10   3   0      962.36      989.58     16.61 o 
  11   3   0       15.81       14.54      6.04 o 
  12   3   0       62.18       83.03     10.40 o 
  13   3   0      162.88      166.10     14.15 o 
   0   4   0    24424.27    21509.70    524.51 o 
   1   4   0      401.28      368.08      4.97 o 
   2   4   0     9879.07     9783.77    126.70 o 
   3   4   0     8983.39     8803.94     64.74 o 
   4   4   0        5.12        6.92      2.06 o 
   5   4   0       31.81       29.89      1.77 o 
   6   4   0      773.98      858.53     10.20 o 
   7   4   0        0.01       -1.59      1.06 o 
   8   4   0      335.79      351.91      8.22 o 
   9   4   0     2140.23     2124.31     26.17 o 
  10   4   0      144.30      131.69      8.03 o 
  11   4   0      129.53      133.86      8.51 o 
  12   4   0        1.25       -1.28      4.41 o 
  13   4   0      103.25      142.85     13.93 o 
   1   5   0     4558.63     4367.98     38.22 o 
   2   5   0     2495.43     2393.51     19.32 o 
   3   5   0     1948.54     1959.60     16.59 o 
   4   5   0       12.04       12.83      1.20 o 
   5   5   0       17.53       18.37      1.60 o 
   6   5   0      227.79      223.63      4.63 o 
   7   5   0        0.46        1.04      1.44 o 
   8   5   0      543.29      529.61     15.01 o 
   9   5   0      788.65      803.96     14.36 o 
  10   5   0       15.94       23.20      9.75 o 
  11   5   0        7.19       13.83      4.27 o 
  12   5   0       79.73       82.54     10.71 o 
  13   5   0        4.27        9.32      6.10 o 
   0   6   0      117.82      135.16      5.31 o 
   1   6   0    12997.19    12259.57     88.50 o 
   2   6   0       91.19       81.49      2.82 o 
   3   6   0      195.65      197.76      3.26 o 
   4   6   0        2.47        8.81      1.10 o 
   5   6   0     1815.36     1886.34     21.94 o 
   6   6   0       60.61       58.30      2.55 o 
   7   6   0       63.61       55.12      4.33 o 
   8   6   0      506.04      526.97      8.50 o 
   9   6   0        2.30        1.47      3.02 o 
  10   6   0      213.18      193.61      9.46 o 
  11   6   0      134.25      113.55      8.53 o 
  12   6   0       84.70       77.87      8.28 o 
  13   6   0       11.37       12.49      7.23 o 
   1   7   0      968.05      958.15     10.77 o 
   2   7   0     3369.94     3287.25     30.77 o 
   3   7   0       46.19       51.33      1.81 o 
   4   7   0     4947.06     5073.47     39.62 o 
   5   7   0      857.21      914.38     10.14 o 
   6   7   0     1116.01     1106.59     12.20 o 
   7   7   0      155.28      139.90      4.33 o 
   8   7   0      297.49      305.41      7.85 o 
   9   7   0     1850.12     1861.53     31.68 o 
  10   7   0      184.58      171.26      9.13 o 
  11   7   0      152.42      167.82      9.71 o 
  12   7   0        3.52       -1.03      3.42 o 
  13   7   0       66.99       81.22     11.68 o 
   0   8   0     2826.68     2839.02     46.36 o 
   1   8   0      100.77      110.53      2.80 o 
   2   8   0     1268.52     1270.50     17.69 o 
   3   8   0        7.83        9.47      1.02 o 
   4   8   0      142.24      145.61      3.07 o 
   5   8   0      484.32      491.38      6.69 o 
   6   8   0     2078.94     2111.26     19.86 o 
   7   8   0      468.03      456.82      9.31 o 
   8   8   0        7.67        5.36      2.24 o 
   9   8   0      565.69      543.88     21.07 o 
  10   8   0       31.96       28.00      5.31 o 
  11   8   0        0.80       -2.52      3.22 o 
  12   8   0        0.01       -0.68      3.65 o 
   1   9   0     1322.60     1315.00     13.61 o 
   2   9   0       40.21       38.11      2.45 o 
   3   9   0     1503.52     1503.78     14.04 o 
   4   9   0     1032.85     1024.33     10.65 o 
   5   9   0     1791.45     1792.61     16.92 o 
   6   9   0      702.38      705.22      9.02 o 
   7   9   0        0.41        2.14      2.99 o 
   8   9   0      613.27      623.23     16.00 o 
   9   9   0       52.07       48.12      5.59 o 
  10   9   0        1.28        4.23      3.49 o 
  11   9   0       67.65       70.34      7.39 o 
  12   9   0        5.61        0.42      4.00 o 
   0  10   0      403.34      378.09     11.55 o 
   1  10   0     2383.95     2521.13     21.88 o 
   2  10   0      319.52      343.34      5.69 o 
   3  10   0     1064.34     1059.57     18.71 o 
   4  10   0      713.33      693.19      8.10 o 
   5  10   0       67.74       57.77      3.81 o 
   6  10   0       47.61       51.14      3.48 o 
   7  10   0      479.65      488.55     10.10 o 
   8  10   0      212.05      196.37      9.09 o 
   9  10   0       45.42       50.50      5.75 o 
  10  10   0      167.25      172.72     14.99 o 
  11  10   0       54.65       43.26      6.35 o 
  12  10   0       11.21       15.03      6.38 o 
   1  11   0      679.55      731.57     12.16 o 
   2  11   0       73.74       84.77      4.45 o 
   3  11   0      393.53      384.63      7.64 o 
   4  11   0     2237.44     2260.56     22.21 o 
   5  11   0       29.72       30.73      2.85 o 
   6  11   0       93.50       95.46      4.60 o 
   7  11   0     2516.23     2534.30     29.44 o 
   8  11   0      168.56      159.10      8.41 o 
   9  11   0        5.32        4.73      4.52 o 
  10  11   0       69.25       71.34      7.06 o 
  11  11   0       29.66       19.21      5.17 o 
  12  11   0       18.32       18.36      7.41 o 
   0  12   0      107.37      118.70      6.98 o 
   1  12   0        9.60       13.16      1.88 o 
   2  12   0        0.39        2.00      1.18 o 
   3  12   0      490.43      510.79      7.88 o 
   4  12   0      753.98      688.36     11.42 o 
   5  12   0       50.82       55.62      4.75 o 
   6  12   0      444.08      451.16      9.66 o 
   7  12   0       10.91        9.62      3.27 o 
   8  12   0       54.94       59.52      5.97 o 
   9  12   0        0.81       -3.93      2.62 o 
  10  12   0       47.51       54.60      6.70 o 
  11  12   0       47.16       55.56      7.32 o 
  12  12   0       20.77       28.77      6.31 o 
   1  13   0      743.90      766.67     11.56 o 
   2  13   0       37.31       35.19      2.86 o 
   3  13   0      220.13      226.01      7.55 o 
   4  13   0      265.92      286.84      7.61 o 
   5  13   0     1179.74     1174.76     26.58 o 
   6  13   0      844.96      827.36     14.00 o 
   7  13   0      238.95      242.04     10.16 o 
   8  13   0      395.90      391.46     13.49 o 
   9  13   0        4.41        6.30      5.44 o 
  10  13   0       46.88       43.92      8.31 o 
  11  13   0       13.87       10.40      4.74 o 
   0  14   0       89.15       81.93      4.86 o 
   1  14   0        2.17       17.19     10.39 o 
   2  14   0       62.26       56.66      5.22 o 
   3  14   0      208.83      203.22      5.14 o 
   4  14   0       48.97       49.81      3.00 o 
   5  14   0     1720.85     1712.85     43.04 o 
   6  14   0      299.13      309.08      8.41 o 
   7  14   0       16.68       18.18      4.31 o 
   8  14   0      312.57      306.78     12.17 o 
   9  14   0       26.38       31.29      8.99 o 
  10  14   0       10.54        2.22     10.49 o 
  11  14   0       50.65       42.66      9.98 o 
   1  15   0       45.94       41.26      3.05 o 
   2  15   0       78.89       75.05      7.00 o 
   3  15   0        0.47        0.85      2.01 o 
   4  15   0        1.96        1.37      1.66 o 
   5  15   0      320.69      311.50      8.40 o 
   6  15   0       14.23       13.88      2.82 o 
   7  15   0      486.68      479.73     14.75 o 
   8  15   0       16.26       18.36      4.47 o 
   9  15   0       58.78       66.94      7.11 o 
  10  15   0      106.33      132.06      9.71 o 
  11  15   0        7.45        4.70      4.44 o 
   0  16   0        7.65        3.86      2.21 o 
   1  16   0      129.73      134.53      5.04 o 
   2  16   0        4.78        3.80      1.93 o 
   3  16   0      358.32      354.99      8.84 o 
   4  16   0      710.11      703.45     12.39 o 
   5  16   0        0.01       -0.88      1.72 o 
   6  16   0        0.31       -0.80      2.04 o 
   7  16   0        4.86       -1.22      5.45 o 
   8  16   0        1.50        4.63      3.65 o 
   9  16   0       80.08       93.14      8.21 o 
  10  16   0        1.18        0.36      5.49 o 
   1  17   0        0.25       -0.76      1.86 o 
   2  17   0       93.74       95.04      4.70 o 
   3  17   0      512.48      511.72     10.48 o 
   4  17   0       63.10       69.06      4.32 o 
   5  17   0     1928.34     1921.60     24.48 o 
   6  17   0      429.71      444.15     10.95 o 
   7  17   0        0.40        0.83      3.18 o 
   8  17   0      144.02      138.85      9.25 o 
   9  17   0       45.32       54.95     13.09 o 
  10  17   0       13.90       27.10      8.66 o 
   0  18   0      431.65      407.33     11.69 o 
   1  18   0       17.79       16.62      2.86 o 
   2  18   0      627.72      626.30     11.93 o 
   3  18   0       88.28       85.64      4.75 o 
   4  18   0       59.35       67.88      7.09 o 
   5  18   0      298.21      310.56      9.62 o 
   6  18   0      323.29      295.33     10.92 o 
   7  18   0        0.50       -4.96      3.79 o 
   8  18   0       72.24       67.84     10.36 o 
   9  18   0        2.25        1.26      5.42 o 
   1  19   0       25.85       29.06      2.90 o 
   2  19   0      304.90      310.50      8.46 o 
   3  19   0        0.35       -0.68      3.03 o 
   4  19   0       61.45       66.39      4.56 o 
   5  19   0       38.80       49.24      4.73 o 
   6  19   0       80.23       83.33      9.92 o 
   7  19   0       18.41       11.52      5.99 o 
   8  19   0        6.22       -2.09      5.00 o 
   9  19   0        8.82       17.10      7.10 o 
   0  20   0      396.64      365.30     17.33 o 
   1  20   0       60.08       56.58      3.76 o 
   2  20   0       42.37       41.50      3.84 o 
   3  20   0      226.08      201.54      7.57 o 
   4  20   0      257.71      246.56      8.04 o 
   5  20   0      125.58      134.91     11.33 o 
   6  20   0        0.02       -0.24      4.12 o 
   7  20   0       89.65      104.42     12.12 o 
   8  20   0       34.56       34.97      8.75 o 
   1  21   0       34.33       31.17      3.67 o 
   2  21   0      315.36      309.20      7.94 o 
   3  21   0      119.31      108.33      7.38 o 
   4  21   0        5.75        4.82      3.21 o 
   5  21   0        6.03        5.35      5.20 o 
   6  21   0       13.70       15.53      6.15 o 
   7  21   0       20.49       34.15      8.90 o 
   8  21   0      114.11      111.63     13.24 o 
   0  22   0       16.40        7.59      3.57 o 
   1  22   0      260.60      263.03      7.44 o 
   2  22   0        3.56        9.94      3.36 o 
   3  22   0       52.19       63.48      4.81 o 
   4  22   0       79.59       74.35      6.53 o 
   5  22   0        5.85       12.45      6.06 o 
   6  22   0       55.55       82.41     10.95 o 
   7  22   0        6.35        7.25      6.21 o 
   1  23   0        7.23        8.66      2.50 o 
   2  23   0        1.34        1.03      2.11 o 
   3  23   0       59.22       61.65      6.54 o 
   4  23   0       10.53       18.63      4.47 o 
   5  23   0        9.66       11.22      6.43 o 
   6  23   0        6.14        6.06      5.62 o 
   0  24   0       21.63       10.96      5.12 o 
   1  24   0       70.20       55.23      4.33 o 
   2  24   0       16.49       20.82      5.14 o 
   3  24   0       40.72       31.38      4.42 o 
   4  24   0        3.24       -0.02      3.59 o 
   5  24   0        2.65       -3.35      4.87 o 
   1  25   0       62.22       59.84      5.41 o 
   2  25   0       11.65        5.14      3.20 o 
   3  25   0        1.68        6.37      3.27 o 
   4  25   0       40.27       50.80      7.83 o 
   0  26   0       40.29       55.35      9.94 o 
   1  26   0       24.84       19.68      4.49 o 
 -13   1   1       46.63       47.64      8.92 o 
 -12   1   1      122.57      118.17      7.70 o 
 -11   1   1       64.34       69.41      5.98 o 
 -10   1   1      516.59      536.36     13.96 o 
  -9   1   1      135.60      138.70      6.83 o 
  -8   1   1        1.72        0.19      2.45 o 
  -7   1   1      153.76      115.90      8.01 o 
  -6   1   1       20.68       19.53      4.16 o 
  -5   1   1     2787.60     2763.19     27.48 o 
  -4   1   1      601.52      667.41      8.95 o 
  -3   1   1       17.22       20.18      1.40 o 
  -2   1   1     1235.39     1143.93     11.58 o 
  -1   1   1     2126.82     2122.44     19.13 o 
   0   1   1        0.00        1.22      1.46 o 
   1   1   1      432.70      411.42      4.27 o 
   2   1   1     9088.27     8789.39     63.92 o 
   3   1   1       58.21       48.72      1.68 o 
   4   1   1      620.40      644.84      6.84 o 
   5   1   1        6.15        5.02      1.06 o 
   6   1   1      398.00      375.08      5.72 o 
   7   1   1      183.23      181.50      4.79 o 
   8   1   1       20.79       20.56      3.24 o 
   9   1   1      235.72      254.43     10.87 o 
  10   1   1     1145.31     1175.17     22.26 o 
  11   1   1      656.57      706.69     25.03 o 
 -13   2   1       11.11       25.58      7.27 o 
 -12   2   1       25.51       21.61      4.54 o 
 -11   2   1       69.62       84.58      6.43 o 
 -10   2   1        0.06        1.86      2.59 o 
  -9   2   1      330.41      331.36     10.17 o 
  -8   2   1       49.37       50.11      3.51 o 
  -7   2   1      572.55      546.23      9.78 o 
  -6   2   1      171.31      163.42      4.81 o 
  -5   2   1       19.25       19.94      1.92 o 
  -4   2   1     2250.80     2171.06     21.70 o 
  -3   2   1     1531.37     1524.09     18.81 o 
  -2   2   1    14969.50    13981.35    116.47 o 
  -1   2   1     1156.56     1150.48     12.71 o 
   0   2   1     2417.79     2392.54     25.98 o 
   1   2   1     4337.48     4174.40     44.34 o 
   2   2   1        0.00        0.53      0.90 o 
   3   2   1       10.61       20.26      1.48 o 
   4   2   1        9.67       10.59      1.13 o 
   5   2   1       34.01       29.80      1.89 o 
   6   2   1      436.08      419.65      6.81 o 
   7   2   1       73.50       61.95      2.98 o 
   8   2   1      145.76      150.21      7.03 o 
   9   2   1      545.82      540.63     11.21 o 
  10   2   1       31.44       33.63      3.85 o 
  11   2   1        0.06       -5.68      3.79 o 
  12   2   1      479.99      474.78     21.62 o 
 -13   3   1       11.43       20.82      7.38 o 
 -12   3   1       16.19       17.96      6.54 o 
 -11   3   1        3.85        5.97      5.26 o 
 -10   3   1       75.87       90.28     10.47 o 
  -9   3   1       15.48       16.15      2.82 o 
  -8   3   1      794.66      792.14     17.46 o 
  -7   3   1      980.55     1043.15     14.67 o 
  -6   3   1      108.07      107.41      3.98 o 
  -5   3   1        9.35       13.66      1.74 o 
  -4   3   1      156.26      172.02      3.64 o 
  -3   3   1      849.82      800.44      8.67 o 
  -2   3   1     1636.02     1495.43     12.44 o 
  -1   3   1      167.18      162.26      2.79 o 
   0   3   1     1170.81     1111.28      9.36 o 
   1   3   1    15356.17    14770.65    149.59 o 
   2   3   1     7484.91     7264.64     75.96 o 
   3   3   1     2882.95     2939.09     27.90 o 
   4   3   1      254.61      243.81      4.49 o 
   5   3   1       59.69       62.08      2.49 o 
   6   3   1       24.59       35.54      2.71 o 
   7   3   1       90.07       87.66      3.47 o 
   8   3   1      675.43      685.60     10.27 o 
   9   3   1       60.09       50.86      4.31 o 
  10   3   1      499.43      534.91     25.41 o 
  11   3   1      344.55      362.95     13.26 o 
  12   3   1      145.74      147.98     13.04 o 
 -13   4   1       24.84       30.58      8.35 o 
 -12   4   1        0.56       -4.69      4.10 o 
 -11   4   1        0.11       -5.65      3.77 o 
 -10   4   1        0.01       -1.19      1.98 o 
  -9   4   1        3.19        2.69      2.02 o 
  -8   4   1        6.25        7.30      2.07 o 
  -7   4   1      187.24      205.87      5.83 o 
  -6   4   1     3253.65     3423.67     32.62 o 
  -5   4   1      195.29      193.61      3.68 o 
  -4   4   1       39.63       43.14      1.63 o 
  -3   4   1       95.35      111.81      3.47 o 
  -2   4   1      468.22      514.16      8.60 o 
  -1   4   1     3267.58     3083.18     27.41 o 
   0   4   1     7508.61     7142.63     63.35 o 
   1   4   1     1625.77     1596.91     18.41 o 
   2   4   1     5630.09     5569.00     61.09 o 
   3   4   1        4.55       15.76      4.68 o 
   4   4   1     2363.51     2354.49     24.04 o 
   5   4   1      287.77      320.18      5.41 o 
   6   4   1      189.62      211.18      4.70 o 
   7   4   1       96.14      102.24      3.68 o 
   8   4   1      318.43      308.68      6.67 o 
   9   4   1       16.00       15.42      2.79 o 
  10   4   1      473.23      471.16     15.96 o 
  11   4   1      992.34     1079.81     23.98 o 
  12   4   1        0.65        2.95      5.00 o 
 -13   5   1        5.94        0.99      5.33 o 
 -12   5   1       32.48       26.35      7.58 o 
 -11   5   1      380.80      354.58     18.18 o 
 -10   5   1      151.89      140.37      6.21 o 
  -9   5   1      218.69      218.42      6.98 o 
  -8   5   1       11.67        7.19      2.05 o 
  -7   5   1       39.56       41.63      3.13 o 
  -6   5   1      105.48       94.28      2.89 o 
  -5   5   1       26.02       34.26      1.78 o 
  -4   5   1      900.73      967.61      9.68 o 
  -3   5   1     3051.68     3118.40     41.50 o 
  -2   5   1        0.02        1.38      1.01 o 
  -1   5   1     1091.09     1036.53     10.99 o 
   0   5   1     5719.78     5442.06     62.90 o 
   1   5   1      945.51      835.64      9.18 o 
   2   5   1     3616.52     3592.96     40.48 o 
   3   5   1      869.94      832.19     10.90 o 
   4   5   1      335.37      346.83      8.04 o 
   5   5   1     2183.05     2274.19     20.48 o 
   6   5   1      129.87      139.44      3.83 o 
   7   5   1      908.69      891.34     11.42 o 
   8   5   1      176.81      189.66      5.23 o 
   9   5   1       67.36       73.33      4.66 o 
  10   5   1        0.56        0.78      3.23 o 
  11   5   1        8.84        9.79      4.10 o 
  12   5   1       49.56       59.14     10.42 o 
 -13   6   1       41.96       47.13      9.65 o 
 -12   6   1      165.75      161.84     13.99 o 
 -11   6   1      280.98      276.14     11.76 o 
 -10   6   1      172.68      180.60      9.17 o 
  -9   6   1      175.69      183.17      6.46 o 
  -8   6   1        4.78        0.21      1.73 o 
  -7   6   1      203.50      197.00      4.46 o 
  -6   6   1       53.77       68.27      2.56 o 
  -5   6   1      635.75      704.81      8.24 o 
  -4   6   1      125.83      116.96      2.78 o 
  -3   6   1      232.40      260.70      3.97 o 
  -2   6   1     2656.55     2659.75     30.83 o 
  -1   6   1       13.65       11.05      0.98 o 
   0   6   1     1434.57     1419.34     13.21 o 
   1   6   1    11873.22    11800.77     93.83 o 
   2   6   1      627.15      598.63     10.39 o 
   3   6   1     1192.10     1178.84     14.22 o 
   4   6   1      701.14      670.70     10.18 o 
   5   6   1      136.25      156.66      4.94 o 
   6   6   1      240.64      252.50      5.09 o 
   7   6   1      205.48      187.93      4.79 o 
   8   6   1      133.62      128.64      5.48 o 
   9   6   1        3.02        4.26      2.38 o 
  10   6   1      118.97      109.46      7.70 o 
  11   6   1      321.77      304.43     12.56 o 
  12   6   1      240.78      265.14     17.98 o 
 -13   7   1        8.54        6.81      6.24 o 
 -12   7   1        0.27        5.33      4.05 o 
 -11   7   1        3.50        3.69      5.60 o 
 -10   7   1        3.32        4.52      3.27 o 
  -9   7   1      146.73      143.97      7.90 o 
  -8   7   1       91.98       95.60      4.54 o 
  -7   7   1      176.88      158.37      7.05 o 
  -6   7   1      523.65      524.59      7.26 o 
  -5   7   1        1.48        0.51      0.89 o 
  -4   7   1      673.69      693.85      7.97 o 
  -3   7   1      764.29      759.47      8.18 o 
  -2   7   1       31.57       30.03      2.25 o 
  -1   7   1       40.60       44.05      1.79 o 
   0   7   1      726.77      691.70      7.33 o 
   1   7   1      446.22      445.48      5.16 o 
   2   7   1      341.89      313.63     12.95 o 
   3   7   1     1322.32     1307.73     15.67 o 
   4   7   1     2103.39     2157.06     23.49 o 
   5   7   1      158.71      183.53      6.36 o 
   6   7   1      113.33      111.55      4.58 o 
   7   7   1      116.04      114.22      5.02 o 
   8   7   1      182.44      215.07      7.69 o 
   9   7   1      678.54      637.01     12.86 o 
  10   7   1       39.78       46.09      5.77 o 
  11   7   1       62.32       67.47      7.01 o 
  12   7   1        7.35       21.86      7.54 o 
 -13   8   1        7.77        0.73      5.73 o 
 -12   8   1        0.01       -1.60      3.45 o 
 -11   8   1       45.89       42.20      6.01 o 
 -10   8   1      304.20      333.23     12.87 o 
  -9   8   1      136.41      146.11      8.13 o 
  -8   8   1       15.03       14.42      2.42 o 
  -7   8   1      655.75      643.03     10.52 o 
  -6   8   1      219.83      265.98      4.97 o 
  -5   8   1        3.39        5.01      1.19 o 
  -4   8   1      252.10      284.15      4.86 o 
  -3   8   1       96.11      127.82      3.66 o 
  -2   8   1      153.04      147.22      4.81 o 
  -1   8   1      301.07      326.59      5.97 o 
   0   8   1     2462.86     2439.25     20.32 o 
   1   8   1     3552.51     3401.12     26.93 o 
   2   8   1      186.75      207.68      6.10 o 
   3   8   1     2410.77     2551.19     26.48 o 
   4   8   1     3515.97     3630.76     37.82 o 
   5   8   1       12.11       12.57      2.10 o 
   6   8   1      388.11      399.59      8.71 o 
   7   8   1      178.68      198.03      8.40 o 
   8   8   1      239.07      223.08      7.34 o 
   9   8   1       36.94       35.58      5.17 o 
  10   8   1        4.97        2.97      4.65 o 
  11   8   1       44.35       57.39     10.30 o 
  12   8   1       41.33       75.71     11.35 o 
 -13   9   1        0.07       -5.44      3.62 o 
 -12   9   1       52.33       71.99      7.88 o 
 -11   9   1       39.70       38.23      6.24 o 
 -10   9   1      480.33      484.11     15.31 o 
  -9   9   1       75.10       84.16      8.28 o 
  -8   9   1       53.16       53.67      5.34 o 
  -7   9   1      231.08      235.04      5.03 o 
  -6   9   1       21.48       25.33      2.14 o 
  -5   9   1       61.49       78.43      2.72 o 
  -4   9   1       20.70       30.04      1.75 o 
  -3   9   1       96.02       95.18      3.36 o 
  -2   9   1        9.86       12.79      1.68 o 
  -1   9   1     1402.16     1489.66     16.67 o 
   0   9   1      350.33      379.12      5.38 o 
   1   9   1      180.04      185.92      4.43 o 
   2   9   1      195.62      215.46      5.42 o 
   3   9   1      711.00      652.35     12.53 o 
   4   9   1        2.96        3.75      1.61 o 
   5   9   1        0.01       -1.23      1.39 o 
   6   9   1      231.55      228.67      6.74 o 
   7   9   1        0.68       -0.77      1.71 o 
   8   9   1      105.20       99.59      5.29 o 
   9   9   1        4.25        4.91      3.73 o 
  10   9   1        5.59        8.25      3.79 o 
  11   9   1      101.88      100.10     11.79 o 
  12   9   1       12.69        2.25      5.71 o 
 -12  10   1       14.95       21.61      5.48 o 
 -11  10   1        7.31        4.81      3.89 o 
 -10  10   1       29.47       34.19      5.43 o 
  -9  10   1      262.70      269.40     12.75 o 
  -8  10   1     1302.21     1288.98     47.19 o 
  -7  10   1      248.27      245.51      9.50 o 
  -6  10   1       86.66       80.37      3.02 o 
  -5  10   1       56.11       48.26      4.33 o 
  -4  10   1       79.72       82.42      2.72 o 
  -3  10   1       22.86       31.17      2.24 o 
  -2  10   1      306.36      311.33      5.72 o 
  -1  10   1      371.72      330.16      7.58 o 
   0  10   1     1906.67     1900.62     17.18 o 
   1  10   1       21.02       22.09      2.54 o 
   2  10   1     2614.35     2674.20     26.87 o 
   3  10   1     4773.16     4799.92     55.77 o 
   4  10   1       47.09       45.96      3.15 o 
   5  10   1      912.28      907.05     16.76 o 
   6  10   1      793.08      821.64     13.69 o 
   7  10   1      118.11      119.16      5.48 o 
   8  10   1        6.36        3.26      2.28 o 
   9  10   1        4.33        0.99      3.02 o 
  10  10   1        0.15       -2.75      3.21 o 
  11  10   1        2.62        0.13      5.18 o 
  12  10   1        0.42       -5.49      5.18 o 
 -12  11   1        0.74        1.75      4.02 o 
 -11  11   1        4.75        3.65      3.83 o 
 -10  11   1        0.79       -0.85      5.39 o 
  -9  11   1       23.35       24.74      4.78 o 
  -8  11   1      387.05      384.18     12.77 o 
  -7  11   1      862.09      833.56     18.30 o 
  -6  11   1      803.07      805.75     12.60 o 
  -5  11   1     1740.19     1674.24     18.96 o 
  -4  11   1       25.03       34.42      1.98 o 
  -3  11   1        0.79        1.56      1.31 o 
  -2  11   1        9.92       12.70      1.56 o 
  -1  11   1      490.70      490.86      7.07 o 
   0  11   1       88.47       91.98      2.86 o 
   1  11   1       54.60       44.98      2.59 o 
   2  11   1      359.46      355.42      8.31 o 
   3  11   1     2685.52     2593.23     34.11 o 
   4  11   1      126.20      129.92      5.93 o 
   5  11   1       94.03       87.43      6.42 o 
   6  11   1       27.05       26.82      3.62 o 
   7  11   1       71.26       67.73      4.46 o 
   8  11   1       20.08       19.32      3.32 o 
   9  11   1       18.64       10.60      3.96 o 
  10  11   1       11.00       10.25      6.04 o 
  11  11   1        1.32       -5.62      4.38 o 
 -12  12   1      108.80      148.36     16.89 o 
 -11  12   1       74.28       53.12      9.70 o 
 -10  12   1       15.87       16.09      4.67 o 
  -9  12   1       22.25       23.48      6.76 o 
  -8  12   1       40.74       25.25      4.60 o 
  -7  12   1       54.20       60.80      6.28 o 
  -6  12   1       11.99        9.80      2.21 o 
  -5  12   1     1599.15     1582.28     16.06 o 
  -4  12   1      255.18      244.44      9.14 o 
  -3  12   1      106.71       89.70      3.29 o 
  -2  12   1      275.52      276.48      5.36 o 
  -1  12   1       38.80       32.37      2.08 o 
   0  12   1       18.52       30.36      2.41 o 
   1  12   1        7.25       11.27      1.75 o 
   2  12   1      519.87      491.48      8.60 o 
   3  12   1      164.45      145.92      6.05 o 
   4  12   1       73.01       72.24      4.81 o 
   5  12   1      317.79      306.82      9.57 o 
   6  12   1      158.96      152.99      6.07 o 
   7  12   1        0.10       -0.28      2.03 o 
   8  12   1       31.88       30.90      5.00 o 
   9  12   1      106.25      103.98     11.44 o 
  10  12   1      183.05      198.66     15.25 o 
  11  12   1        0.96        1.39      5.44 o 
 -12  13   1        4.09       10.01      4.80 o 
 -11  13   1      238.35      247.83     14.48 o 
 -10  13   1       30.17       23.86      5.18 o 
  -9  13   1       36.90       27.04      6.19 o 
  -8  13   1       71.17       76.25      6.59 o 
  -7  13   1        1.83       -0.23      2.75 o 
  -6  13   1      175.01      175.73      7.85 o 
  -5  13   1      189.64      187.25      5.84 o 
  -4  13   1       51.89       43.77      2.59 o 
  -3  13   1      249.70      235.07      5.29 o 
  -2  13   1       46.31       42.56      2.45 o 
  -1  13   1      472.67      478.94      7.44 o 
   0  13   1     1257.33     1242.08     15.95 o 
   1  13   1        0.50       -0.60      1.21 o 
   2  13   1      427.77      451.91      8.50 o 
   3  13   1        0.09       -0.57      1.38 o 
   4  13   1       14.82       15.92      3.13 o 
   5  13   1     4332.83     4237.27     53.32 o 
   6  13   1      150.99      143.93      7.17 o 
   7  13   1       46.49       49.77      4.97 o 
   8  13   1       22.24       23.36      6.85 o 
   9  13   1       44.43       43.43      8.55 o 
  10  13   1        4.46        6.39      5.91 o 
  11  13   1        5.93       11.15      6.94 o 
 -11  14   1       93.79      110.33      9.30 o 
 -10  14   1       39.62       42.87      6.41 o 
  -9  14   1       21.94       22.99      5.07 o 
  -8  14   1       51.68       47.11      5.76 o 
  -7  14   1      208.44      221.93     19.70 o 
  -6  14   1     1927.55     1947.51     34.64 o 
  -5  14   1       12.67       14.63      2.46 o 
  -4  14   1        1.59        1.92      1.47 o 
  -3  14   1        0.05        0.22      1.27 o 
  -2  14   1       71.36       72.36      3.16 o 
  -1  14   1        0.61        2.71      1.82 o 
   0  14   1     1040.73     1119.23     15.26 o 
   1  14   1       28.84       30.99      2.66 o 
   2  14   1      104.32       97.23      4.18 o 
   3  14   1      840.92      823.17     12.73 o 
   4  14   1      347.49      339.53      7.91 o 
   5  14   1     3244.36     3217.65     43.53 o 
   6  14   1      346.12      340.49     20.89 o 
   7  14   1       31.27       39.54      6.33 o 
   8  14   1       83.77       97.44     10.93 o 
   9  14   1        2.49        2.60      4.85 o 
  10  14   1        0.10        4.25      5.46 o 
 -11  15   1       14.09       20.37      5.46 o 
 -10  15   1       10.12        9.62      4.51 o 
  -9  15   1       52.19       52.74     11.38 o 
  -8  15   1        0.69        0.02      3.07 o 
  -7  15   1      222.77      208.22      9.74 o 
  -6  15   1       53.48       53.93      5.44 o 
  -5  15   1     1111.60     1103.51     16.46 o 
  -4  15   1      859.86      876.63     12.03 o 
  -3  15   1      655.44      646.35     11.81 o 
  -2  15   1        0.28        2.19      1.29 o 
  -1  15   1       52.23       52.09      2.82 o 
   0  15   1        0.07        3.43      1.62 o 
   1  15   1      207.17      203.09      5.96 o 
   2  15   1      172.37      165.94      6.22 o 
   3  15   1      353.68      355.48     15.83 o 
   4  15   1       87.71       85.87      4.38 o 
   5  15   1      437.26      415.64      9.77 o 
   6  15   1      285.68      287.14     10.31 o 
   7  15   1       19.64       17.05      3.85 o 
   8  15   1        8.23        8.81      5.80 o 
   9  15   1       59.83       54.49      9.65 o 
  10  15   1        0.04       -0.57      5.20 o 
 -11  16   1       17.39       22.82      6.01 o 
 -10  16   1        3.49        2.86      4.24 o 
  -9  16   1       75.73      108.93      8.69 o 
  -8  16   1        4.66        8.97      5.83 o 
  -7  16   1      163.76      190.17      9.48 o 
  -6  16   1      163.94      171.11      8.59 o 
  -5  16   1     1298.63     1281.61     27.45 o 
  -4  16   1      264.17      261.56      6.35 o 
  -3  16   1       68.12       68.52      3.50 o 
  -2  16   1      647.22      627.83      8.79 o 
  -1  16   1        5.12        4.84      2.41 o 
   0  16   1        7.46        8.28      2.07 o 
   1  16   1        5.37        5.63      1.89 o 
   2  16   1        0.01        1.58      1.68 o 
   3  16   1      105.01      103.71      4.75 o 
   4  16   1        0.06        2.07      1.90 o 
   5  16   1      167.30      154.29      7.74 o 
   6  16   1       62.30       64.64      5.76 o 
   7  16   1      967.61      897.75     30.34 o 
   8  16   1        8.48       22.28      7.38 o 
   9  16   1       86.07      114.29     12.67 o 
  10  16   1       69.50       86.73     12.25 o 
 -10  17   1        8.80        5.18      6.79 o 
  -9  17   1        2.47        1.66      3.61 o 
  -8  17   1        8.55       16.94      4.60 o 
  -7  17   1       60.85       55.04      9.66 o 
  -6  17   1      183.33      188.86      7.34 o 
  -5  17   1       42.24       44.52      3.35 o 
  -4  17   1     1558.22     1538.20     18.00 o 
  -3  17   1      353.53      364.59     10.08 o 
  -2  17   1      151.18      156.43      5.10 o 
  -1  17   1        0.41       -1.09      1.44 o 
   0  17   1        3.24       -0.42      1.86 o 
   1  17   1      250.23      254.30      7.11 o 
   2  17   1       94.28       92.93      4.58 o 
   3  17   1       18.65       17.67      2.76 o 
   4  17   1      151.27      157.45      9.59 o 
   5  17   1      434.44      441.49     13.04 o 
   6  17   1       63.67       63.15      5.80 o 
   7  17   1       35.00       25.32      7.10 o 
   8  17   1      366.95      416.63     21.51 o 
   9  17   1       92.32      115.33     13.07 o 
 -10  18   1        0.68       -1.31      3.75 o 
  -9  18   1        1.92        3.64      4.00 o 
  -8  18   1       18.87       20.47      4.86 o 
  -7  18   1        1.72       -1.71      3.10 o 
  -6  18   1      187.19      187.33      7.44 o 
  -5  18   1      566.83      553.08     10.16 o 
  -4  18   1      669.81      728.22     12.85 o 
  -3  18   1      328.87      311.36      6.57 o 
  -2  18   1       16.71       17.51      2.44 o 
  -1  18   1      450.65      410.60      8.96 o 
   0  18   1        1.35       -0.28      1.77 o 
   1  18   1        0.31       -0.62      1.71 o 
   2  18   1      107.30      108.81      7.32 o 
   3  18   1      268.28      284.10      7.95 o 
   4  18   1      208.39      209.54      9.12 o 
   5  18   1       71.32       69.45      8.20 o 
   6  18   1       44.04       50.28      5.58 o 
   7  18   1      141.10      103.56     11.81 o 
   8  18   1      158.10      147.39     14.12 o 
   9  18   1        9.58        5.71      5.93 o 
  -9  19   1        7.07        3.89      6.18 o 
  -8  19   1        4.69        4.14      3.97 o 
  -7  19   1        0.55        0.63      2.46 o 
  -6  19   1       81.49       94.04      5.80 o 
  -5  19   1       86.79       97.59      6.91 o 
  -4  19   1        6.14        6.98      2.22 o 
  -3  19   1      634.46      641.17     12.87 o 
  -2  19   1       11.86       14.51      2.44 o 
  -1  19   1        9.17       20.13      3.15 o 
   0  19   1      121.02       99.81      5.04 o 
   1  19   1       14.50        7.29      3.12 o 
   2  19   1       62.40       53.13      4.02 o 
   3  19   1       55.97       59.59      5.56 o 
   4  19   1        3.84        5.48      4.47 o 
   5  19   1       57.41       59.41      5.88 o 
   6  19   1       70.91       64.27      9.43 o 
   7  19   1       12.25        9.28      5.93 o 
   8  19   1       92.63       88.31     11.85 o 
  -9  20   1        2.67        0.98      3.92 o 
  -8  20   1       67.71       74.91     11.28 o 
  -7  20   1       25.14       30.83      4.36 o 
  -6  20   1        3.51        0.30      2.49 o 
  -5  20   1        4.75        6.10      2.84 o 
  -4  20   1      183.66      203.83      7.51 o 
  -3  20   1       41.35       51.58      3.78 o 
  -2  20   1      153.36      136.58      5.94 o 
  -1  20   1       35.96       32.96      3.17 o 
   0  20   1        0.02        0.38      1.75 o 
   1  20   1       76.53       67.85      4.52 o 
   2  20   1        0.22        2.19      2.72 o 
   3  20   1        0.03        4.28      2.87 o 
   4  20   1        2.59        4.62      5.60 o 
   5  20   1       47.42       53.29      7.88 o 
   6  20   1      149.99      109.53     11.81 o 
   7  20   1        3.42        1.43      5.00 o 
   8  20   1        1.61       -2.20      5.24 o 
  -8  21   1       14.82       15.24      5.07 o 
  -7  21   1       20.01       24.30      7.47 o 
  -6  21   1       41.97       58.59      7.73 o 
  -5  21   1        0.86        2.19      3.37 o 
  -4  21   1     1253.51     1306.16     17.96 o 
  -3  21   1       39.81       35.55      3.48 o 
  -2  21   1      299.00      305.75      7.89 o 
  -1  21   1      237.75      257.79     10.83 o 
   0  21   1        5.27        8.17      2.32 o 
   1  21   1        9.09        4.28      2.48 o 
   2  21   1       23.47       28.00      6.69 o 
   3  21   1       49.27       40.70      5.29 o 
   4  21   1       26.63       33.84     13.93 o 
   5  21   1       29.10       32.27      5.20 o 
   6  21   1       30.51       36.62      8.66 o 
   7  21   1      136.96      153.60     14.70 o 
  -7  22   1        2.67       -1.52      5.16 o 
  -6  22   1       24.34       11.61      6.24 o 
  -5  22   1       24.97       20.74      5.08 o 
  -4  22   1      234.20      260.28      9.09 o 
  -3  22   1        0.95       -1.18      2.00 o 
  -2  22   1       37.54       34.18      3.46 o 
  -1  22   1      431.72      415.91     15.40 o 
   0  22   1      167.51      146.11      5.80 o 
   1  22   1       28.70       23.44      4.53 o 
   2  22   1       13.84        9.33      3.63 o 
   3  22   1       28.86       30.56      4.94 o 
   4  22   1        4.35        2.80      5.77 o 
   5  22   1       18.61       21.19      5.97 o 
   6  22   1      203.29      235.13     16.81 o 
  -6  23   1       10.45        8.37      4.48 o 
  -5  23   1       46.57       46.62      5.07 o 
  -4  23   1      183.90      210.01      8.46 o 
  -3  23   1      175.58      187.90      6.71 o 
  -2  23   1       79.42       67.45      4.52 o 
  -1  23   1       77.01       71.72      5.07 o 
   0  23   1       65.48       55.76      5.07 o 
   1  23   1       11.27        2.78      2.85 o 
   2  23   1       11.16       10.78      3.84 o 
   3  23   1       40.64       45.58      5.97 o 
   4  23   1       76.09       82.18     10.65 o 
   5  23   1        0.35       -2.69      4.45 o 
  -5  24   1       30.24       33.33      6.36 o 
  -4  24   1       20.12        8.74      3.47 o 
  -3  24   1        9.64        9.48      2.88 o 
  -2  24   1      275.26      327.57     11.29 o 
  -1  24   1      119.74      113.66      6.68 o 
   0  24   1       11.52        8.24      3.16 o 
   1  24   1      132.22      132.79      7.23 o 
   2  24   1       34.73       39.98     13.19 o 
   3  24   1       12.91        8.46      3.98 o 
   4  24   1       13.27       14.01     10.26 o 
  -4  25   1       28.05       31.40     14.51 o 
  -3  25   1        1.58       -1.00      3.71 o 
  -2  25   1      126.89      138.38      8.71 o 
  -1  25   1      104.25      133.26      7.29 o 
   0  25   1        5.60        3.18      3.16 o 
   1  25   1       11.95        7.80      3.28 o 
   2  25   1       60.16       59.36      5.56 o 
   3  25   1        0.85       -2.85      3.37 o 
  -1  26   1        0.25        5.44      3.25 o 
   0  26   1       74.39      113.15      7.13 o 
 -13   0   2        1.23       -3.88      4.47 o 
 -12   0   2        3.57       -0.68      3.92 o 
 -11   0   2      273.00      284.99     15.31 o 
 -10   0   2        8.96        0.40      3.31 o 
  -9   0   2      633.31      695.54     21.79 o 
  -8   0   2     2074.51     2199.03     44.51 o 
  -7   0   2       44.42       55.17      5.77 o 
  -6   0   2     5854.77     6142.24     97.64 o 
  -5   0   2       84.07       91.91      6.06 o 
  -4   0   2      864.00      871.66     11.85 o 
  -3   0   2     4879.22     4964.15     62.48 o 
  -2   0   2     9559.42     9205.62    149.14 o 
  -1   0   2    13640.11    13023.03    187.51 o 
   0   0   2    10322.94     9800.67    100.22 o 
   1   0   2    13293.03    13099.15    256.20 o 
   2   0   2     4446.93     4522.49     56.22 o 
   3   0   2      540.70      532.55      9.57 o 
   4   0   2      594.78      570.37     10.72 o 
   5   0   2     6024.94     6159.91     68.64 o 
   6   0   2      310.65      309.49      8.72 o 
   7   0   2      744.17      735.82     21.07 o 
   8   0   2      457.58      466.10     17.52 o 
   9   0   2        9.35       21.18      5.68 o 
 -14   1   2        0.74        4.65      6.21 o 
 -13   1   2        2.86        1.34      3.48 o 
 -12   1   2        0.82        1.32      3.00 o 
 -11   1   2       10.51       11.37      3.57 o 
 -10   1   2      182.57      171.58     11.94 o 
  -9   1   2      220.73      217.47      8.42 o 
  -8   1   2      259.79      276.66      8.87 o 
  -7   1   2       36.93       30.38      3.27 o 
  -6   1   2      818.46      880.85     20.61 o 
  -5   1   2     2162.38     2245.92     28.80 o 
  -4   1   2       27.53       28.50      1.63 o 
  -3   1   2      308.13      316.85      3.86 o 
  -2   1   2      108.53       91.25      2.15 o 
  -1   1   2     3444.25     3349.04     29.81 o 
   0   1   2     2046.50     1940.97     15.63 o 
   1   1   2      450.08      427.44      5.40 o 
   2   1   2     2063.29     2033.80     17.73 o 
   3   1   2        9.72        6.41      1.32 o 
   4   1   2        8.11        5.28      1.23 o 
   5   1   2      125.01       97.15      3.33 o 
   6   1   2       22.78       27.92      2.57 o 
   7   1   2      277.46      272.80      8.57 o 
   8   1   2      244.48      253.28      8.99 o 
   9   1   2        0.15       -0.71      3.31 o 
  10   1   2       14.63       12.69      5.38 o 
 -13   2   2        0.34        4.01      5.55 o 
 -12   2   2       36.84       34.95      5.13 o 
 -11   2   2        3.40       -0.64      2.51 o 
 -10   2   2        2.14        4.09      2.79 o 
  -9   2   2       70.34       79.29     11.74 o 
  -8   2   2      250.87      254.54      8.47 o 
  -7   2   2       16.37       20.50      2.86 o 
  -6   2   2      183.01      207.54     11.16 o 
  -5   2   2       78.50       82.49      4.11 o 
  -4   2   2       53.79       52.61      3.07 o 
  -3   2   2       15.78       10.58      1.15 o 
  -2   2   2     2679.35     2631.53     20.90 o 
  -1   2   2       53.35       58.05      1.91 o 
   0   2   2     1257.92     1196.85     10.65 o 
   1   2   2     1394.91     1369.88     11.96 o 
   2   2   2     1704.06     1618.36     14.88 o 
   3   2   2     1218.44     1313.26     12.72 o 
   4   2   2      465.89      448.60      6.61 o 
   5   2   2        6.77        9.07      1.70 o 
   6   2   2      159.12      174.93      5.87 o 
   7   2   2      271.40      270.28      8.91 o 
   8   2   2      241.86      216.30      8.52 o 
   9   2   2       35.46       47.44      7.21 o 
  10   2   2        7.00       10.60      5.16 o 
 -13   3   2       14.99       13.44      6.52 o 
 -12   3   2       71.05       70.50      6.37 o 
 -11   3   2       77.88       80.29      6.40 o 
 -10   3   2      523.40      530.89     13.95 o 
  -9   3   2      163.78      130.32      6.56 o 
  -8   3   2      181.97      198.50      7.43 o 
  -7   3   2      687.15      678.08     13.68 o 
  -6   3   2       97.08      103.63      3.97 o 
  -5   3   2      289.66      283.81      6.06 o 
  -4   3   2     1254.34     1306.52     14.96 o 
  -3   3   2     4145.50     3818.56     30.00 o 
  -2   3   2     4633.13     4512.09     48.97 o 
  -1   3   2     5431.11     5257.31     86.17 o 
   0   3   2     1357.14     1385.54     14.12 o 
   1   3   2     1177.36     1225.77     12.64 o 
   2   3   2        6.80        3.92      0.86 o 
   3   3   2     1246.69     1326.88     17.41 o 
   4   3   2      285.65      300.72      7.80 o 
   5   3   2      667.50      710.08     24.13 o 
   6   3   2      185.00      184.72      6.94 o 
   7   3   2      287.80      268.41      8.99 o 
   8   3   2        2.08        1.49      2.55 o 
   9   3   2      104.69       99.29      6.53 o 
  10   3   2        8.51        0.55      4.43 o 
  11   3   2        4.06        9.94      6.02 o 
 -13   4   2       34.50       43.63      8.90 o 
 -12   4   2       10.98        2.51      4.94 o 
 -11   4   2       51.11       51.42      7.02 o 
 -10   4   2      121.51      120.85     11.25 o 
  -9   4   2       88.47       91.63     12.76 o 
  -8   4   2      436.37      451.74      9.57 o 
  -7   4   2        0.45        2.91      1.57 o 
  -6   4   2      933.35     1077.35     14.46 o 
  -5   4   2      470.38      521.68      8.96 o 
  -4   4   2     1798.38     1963.93     20.56 o 
  -3   4   2      695.14      660.41      7.54 o 
  -2   4   2     1671.30     1655.35     16.57 o 
  -1   4   2        9.56       13.85      1.46 o 
   0   4   2     2314.62     2248.00     32.27 o 
   1   4   2     1475.30     1395.72     18.55 o 
   2   4   2        5.76        6.55      1.59 o 
   3   4   2     1769.25     1857.01     24.58 o 
   4   4   2       15.55       13.63      3.77 o 
   5   4   2      599.42      639.14     19.20 o 
   6   4   2      121.87      136.99      6.19 o 
   7   4   2       51.29       57.03      4.65 o 
   8   4   2      537.98      503.11     13.20 o 
   9   4   2      169.39      159.25     29.39 o 
  10   4   2        5.64        3.44      4.85 o 
  11   4   2        0.31        5.86      5.31 o 
  12   4   2      104.69      111.89     12.74 o 
 -13   5   2        0.01       -2.09      5.18 o 
 -12   5   2       15.07       10.09      6.26 o 
 -11   5   2       25.86       25.41      6.53 o 
 -10   5   2        2.16        2.30      3.13 o 
  -9   5   2        0.56        2.26      2.22 o 
  -8   5   2       16.44       10.00      2.27 o 
  -7   5   2      641.73      628.30     10.88 o 
  -6   5   2      519.71      533.34      9.29 o 
  -5   5   2        1.32       -1.12      1.13 o 
  -4   5   2     1475.61     1526.57     17.03 o 
  -3   5   2      782.42      789.44      8.70 o 
  -2   5   2      135.12      132.12      3.55 o 
  -1   5   2        0.49        0.78      0.99 o 
   0   5   2      192.82      167.57      2.59 o 
   1   5   2      467.09      450.76      6.39 o 
   2   5   2       22.08       18.76      4.89 o 
   3   5   2       97.44      113.74     11.28 o 
   4   5   2     1979.68     2160.99     29.91 o 
   5   5   2        0.38        1.84      1.77 o 
   6   5   2      197.94      209.34      7.60 o 
   7   5   2      108.57      103.84      9.87 o 
   8   5   2        3.92        3.89      2.93 o 
   9   5   2        3.01        2.83      3.94 o 
  10   5   2       87.37       96.49      7.04 o 
  11   5   2        0.86        8.22      5.71 o 
  12   5   2       14.25       16.81      7.47 o 
 -13   6   2        0.34       -2.91      4.91 o 
 -12   6   2        0.07        2.20      4.96 o 
 -11   6   2       20.54       22.30      6.70 o 
 -10   6   2       12.52       12.22      2.73 o 
  -9   6   2       53.65       46.76      3.78 o 
  -8   6   2       17.93       18.46      2.68 o 
  -7   6   2      202.99      229.19      6.29 o 
  -6   6   2       43.69       42.73      2.86 o 
  -5   6   2       30.09       33.61      2.46 o 
  -4   6   2       22.97       27.29      1.45 o 
  -3   6   2     1195.88     1192.49     20.41 o 
  -2   6   2       83.03       80.35      2.70 o 
  -1   6   2        5.74        3.22      0.78 o 
   0   6   2      376.61      397.67      4.81 o 
   1   6   2     2728.34     2783.20     29.10 o 
   2   6   2     1085.94     1174.38     12.96 o 
   3   6   2      726.86      741.02     19.31 o 
   4   6   2      117.77      125.46      5.44 o 
   5   6   2        9.72        5.81      2.19 o 
   6   6   2      138.21      164.27     16.99 o 
   7   6   2      242.74      241.30     10.21 o 
   8   6   2      168.67      162.14      7.72 o 
   9   6   2        0.00       -1.57      2.51 o 
  10   6   2       33.89       33.05      7.45 o 
  11   6   2      191.69      218.54     15.49 o 
  12   6   2        3.88        7.65      6.65 o 
 -13   7   2        2.57       -0.62      5.13 o 
 -12   7   2      233.18      259.99     17.01 o 
 -11   7   2      234.47      222.19     10.82 o 
 -10   7   2       58.54       61.88      6.13 o 
  -9   7   2      207.70      206.85      6.90 o 
  -8   7   2        2.71       -0.29      1.76 o 
  -7   7   2      300.36      290.29      9.69 o 
  -6   7   2       44.03       38.91      1.92 o 
  -5   7   2      513.46      563.27     11.86 o 
  -4   7   2     2190.97     2343.07     26.07 o 
  -3   7   2     1081.13     1113.74     16.18 o 
  -2   7   2        0.21       -1.92      1.28 o 
  -1   7   2      269.69      247.49      5.75 o 
   0   7   2       16.36       17.56      1.16 o 
   1   7   2     1101.95     1142.10     10.59 o 
   2   7   2       15.39       23.15      1.36 o 
   3   7   2     3064.33     3294.09     31.38 o 
   4   7   2       51.24       62.14      4.19 o 
   5   7   2      148.58      154.87      6.42 o 
   6   7   2      252.41      247.34     12.21 o 
   7   7   2      328.86      334.36     10.45 o 
   8   7   2       32.97       33.39      4.34 o 
   9   7   2        3.63        1.91      6.14 o 
  10   7   2        7.93        5.86      5.27 o 
  11   7   2       51.42       60.00      9.81 o 
  12   7   2       34.94       38.71      9.39 o 
 -13   8   2        7.46        2.62      5.80 o 
 -12   8   2      150.30      158.36     14.17 o 
 -11   8   2      189.65      156.90      9.50 o 
 -10   8   2        0.27       -3.89      2.60 o 
  -9   8   2       85.12       81.27      4.70 o 
  -8   8   2        0.27       -0.06      2.18 o 
  -7   8   2       81.93       72.16      3.92 o 
  -6   8   2        8.18        7.88      1.43 o 
  -5   8   2      494.98      533.82      7.00 o 
  -4   8   2     1208.96     1269.83     12.57 o 
  -3   8   2       58.96       51.93      2.67 o 
  -2   8   2      181.60      193.10      4.48 o 
  -1   8   2      626.13      590.26      8.04 o 
   0   8   2      129.30      144.21      3.00 o 
   1   8   2      179.72      191.08      4.14 o 
   2   8   2       98.93      115.61      3.32 o 
   3   8   2       36.69       44.09      3.56 o 
   4   8   2       44.36       30.18      3.29 o 
   5   8   2      272.40      269.56     11.03 o 
   6   8   2       69.01       65.96      6.09 o 
   7   8   2       17.83       15.56      3.48 o 
   8   8   2       53.88       48.92      7.77 o 
   9   8   2       10.78        5.99      3.35 o 
  10   8   2       60.99       45.44      8.62 o 
  11   8   2        8.53       14.65      6.92 o 
 -13   9   2       57.33       62.64     11.08 o 
 -12   9   2       14.64       11.14      9.95 o 
 -11   9   2       49.54       46.16      6.30 o 
 -10   9   2        3.19       -1.00      3.04 o 
  -9   9   2      262.22      254.98     10.50 o 
  -8   9   2      194.65      196.53      8.77 o 
  -7   9   2      251.38      261.24      6.94 o 
  -6   9   2      347.59      342.82      9.72 o 
  -5   9   2       22.39       14.34      1.47 o 
  -4   9   2      291.68      314.46      5.17 o 
  -3   9   2       19.78       24.75      2.45 o 
  -2   9   2       22.13       29.09      1.88 o 
  -1   9   2      474.27      464.08      6.38 o 
   0   9   2        0.00        0.99      0.90 o 
   1   9   2      163.43      162.49      4.50 o 
   2   9   2     1747.70     1784.88     19.16 o 
   3   9   2        1.02        2.73      3.18 o 
   4   9   2       39.48       45.17      5.26 o 
   5   9   2        9.06       13.59      5.60 o 
   6   9   2        1.83        2.62      2.33 o 
   7   9   2       68.98       79.68      7.49 o 
   8   9   2       10.58        7.83      3.17 o 
   9   9   2      116.67       96.57      6.90 o 
  10   9   2       28.35       14.76      6.19 o 
  11   9   2      100.72      107.79     12.52 o 
 -12  10   2       12.96       12.43      4.95 o 
 -11  10   2        1.07        0.75      3.43 o 
 -10  10   2       14.59       18.23      4.37 o 
  -9  10   2      218.22      223.88      9.97 o 
  -8  10   2        6.45        4.60      2.97 o 
  -7  10   2      117.51      119.26      4.84 o 
  -6  10   2       12.90       14.39      1.61 o 
  -5  10   2      130.01      133.27      3.56 o 
  -4  10   2      106.30      112.45      4.35 o 
  -3  10   2       45.72       44.29      2.77 o 
  -2  10   2     1348.32     1462.18     14.76 o 
  -1  10   2      881.82      894.81     10.08 o 
   0  10   2      225.24      232.54      4.52 o 
   1  10   2     2137.91     2335.29     20.09 o 
   2  10   2      117.54      118.22      5.22 o 
   3  10   2      165.93      151.24      6.63 o 
   4  10   2       37.17       36.69      3.71 o 
   5  10   2      135.34      129.92      6.43 o 
   6  10   2      251.43      239.91      8.93 o 
   7  10   2        2.56        6.79      2.85 o 
   8  10   2       15.78       21.03      4.11 o 
   9  10   2       14.15       15.20      6.06 o 
  10  10   2       80.00       81.15     10.64 o 
  11  10   2        0.00       -1.43      5.07 o 
 -12  11   2        9.58       10.94      5.53 o 
 -11  11   2       17.37       11.38      4.46 o 
 -10  11   2        0.78       -2.47      2.86 o 
  -9  11   2      125.05      105.80      7.78 o 
  -8  11   2        4.96        5.94      3.20 o 
  -7  11   2       19.16       19.92      4.77 o 
  -6  11   2       24.53       25.02      3.62 o 
  -5  11   2       45.06       55.88      3.99 o 
  -4  11   2       13.76        9.94      2.23 o 
  -3  11   2       23.71       35.52      2.68 o 
  -2  11   2     1813.65     1829.64     17.81 o 
  -1  11   2       70.14       68.08      4.36 o 
   0  11   2      159.40      187.90      3.93 o 
   1  11   2      359.04      384.99      5.51 o 
   2  11   2      521.63      540.27     11.30 o 
   3  11   2       42.49       30.49      2.45 o 
   4  11   2       88.22       79.16      5.11 o 
   5  11   2      138.07      125.63      6.47 o 
   6  11   2      176.65      184.71      8.02 o 
   7  11   2      160.05      138.27      7.38 o 
   8  11   2       52.07       42.53      5.10 o 
   9  11   2       66.89       75.09     10.22 o 
  10  11   2       70.25       69.61     10.66 o 
  11  11   2       20.48       24.22      8.33 o 
 -12  12   2      112.65      156.53     11.56 o 
 -11  12   2        1.24       -0.02      3.75 o 
 -10  12   2       16.35       29.18      5.29 o 
  -9  12   2       76.93       84.07      7.09 o 
  -8  12   2        3.03        4.23      3.29 o 
  -7  12   2       16.48       10.14      3.41 o 
  -6  12   2       23.94       23.05      2.64 o 
  -5  12   2      112.59      114.38      3.60 o 
  -4  12   2       74.70       73.97      3.51 o 
  -3  12   2       85.39       86.92      3.41 o 
  -2  12   2       71.57       60.75      2.80 o 
  -1  12   2     1010.96     1014.17     11.59 o 
   0  12   2       50.85       45.02      2.60 o 
   1  12   2       29.22       30.82      1.73 o 
   2  12   2      421.02      418.83      7.78 o 
   3  12   2       82.14       70.30      3.67 o 
   4  12   2       37.37       35.24      3.98 o 
   5  12   2        0.39        0.67      2.45 o 
   6  12   2      282.28      293.34     11.46 o 
   7  12   2       13.47       10.23      3.43 o 
   8  12   2        7.65        6.78      3.54 o 
   9  12   2        4.10       12.89      5.93 o 
  10  12   2        7.55        2.84      5.33 o 
 -12  13   2        0.18        1.02      4.11 o 
 -11  13   2       17.04       13.60      4.76 o 
 -10  13   2       10.20       12.42      8.15 o 
  -9  13   2       70.47       70.83     15.75 o 
  -8  13   2      153.97      167.56     10.63 o 
  -7  13   2      450.21      453.15     13.83 o 
  -6  13   2        1.18        2.79      2.57 o 
  -5  13   2        1.71        1.76      1.44 o 
  -4  13   2      505.33      506.55      8.24 o 
  -3  13   2      726.25      757.72      9.27 o 
  -2  13   2        5.66        7.03      1.50 o 
  -1  13   2       21.91       21.19      2.22 o 
   0  13   2     1562.52     1573.06     15.76 o 
   1  13   2       39.52       33.48      2.47 o 
   2  13   2      152.32      153.92      4.81 o 
   3  13   2       19.69       17.95      2.18 o 
   4  13   2       39.38       48.46      4.58 o 
   5  13   2        4.23        1.20      4.78 o 
   6  13   2      225.38      229.65      9.28 o 
   7  13   2       52.07       42.92      5.09 o 
   8  13   2        1.89        2.87      3.22 o 
   9  13   2        0.11        4.32      5.00 o 
  10  13   2      120.17      121.52     13.35 o 
 -11  14   2       47.52       64.16      7.54 o 
 -10  14   2        0.09       -2.15      3.40 o 
  -9  14   2       41.58       46.39     14.62 o 
  -8  14   2      148.45      132.76     13.90 o 
  -7  14   2       23.74       24.04      4.48 o 
  -6  14   2        0.01       -2.02      2.39 o 
  -5  14   2     1430.52     1459.74     18.96 o 
  -4  14   2      118.23      117.00      3.75 o 
  -3  14   2       50.28       41.16      2.43 o 
  -2  14   2       36.12       32.49      2.42 o 
  -1  14   2       29.49       36.60      2.44 o 
   0  14   2       44.13       35.20      2.23 o 
   1  14   2       20.38       20.46      2.31 o 
   2  14   2      158.05      159.31      5.50 o 
   3  14   2        3.38        0.84      1.64 o 
   4  14   2        0.00        1.79      2.49 o 
   5  14   2        0.67       -2.67      2.47 o 
   6  14   2      249.66      224.42      9.38 o 
   7  14   2      414.48      435.16     13.46 o 
   8  14   2       75.42       65.71      9.76 o 
   9  14   2       26.43       35.78      8.57 o 
  10  14   2      256.54      280.54     18.75 o 
 -11  15   2      227.58      285.33     13.55 o 
 -10  15   2        4.94        8.37      4.58 o 
  -9  15   2       14.32       14.09      4.36 o 
  -8  15   2       24.63       29.34      5.70 o 
  -7  15   2      102.46       82.65      9.52 o 
  -6  15   2        1.14       -3.59      2.39 o 
  -5  15   2        0.91        0.95      1.87 o 
  -4  15   2       80.10       78.09      5.17 o 
  -3  15   2      119.38      114.22      4.45 o 
  -2  15   2       49.56       50.64      2.96 o 
  -1  15   2      131.68      135.37      4.18 o 
   0  15   2       12.36       16.52      2.23 o 
   1  15   2      130.12      124.79      4.72 o 
   2  15   2      136.69      149.01      6.21 o 
   3  15   2      511.16      518.98     13.45 o 
   4  15   2       82.50       92.76      7.98 o 
   5  15   2      116.06      123.82      7.27 o 
   6  15   2        5.71        5.37      3.14 o 
   7  15   2        9.13        6.38      3.36 o 
   8  15   2        3.69        2.71      5.07 o 
   9  15   2        0.17       -1.43      4.98 o 
  10  15   2       21.89       32.61      9.28 o 
 -11  16   2        2.56        2.77      6.07 o 
 -10  16   2      312.90      360.00     20.98 o 
  -9  16   2        1.89        7.69      3.91 o 
  -8  16   2        0.01       -1.57      2.92 o 
  -7  16   2       74.61       69.84      6.34 o 
  -6  16   2       16.82       19.67      4.16 o 
  -5  16   2       32.37       30.67      4.55 o 
  -4  16   2       36.15       42.74      2.94 o 
  -3  16   2        0.82        1.74      1.51 o 
  -2  16   2       80.84       79.18      3.65 o 
  -1  16   2        2.50        3.25      1.55 o 
   0  16   2      205.30      216.57      7.75 o 
   1  16   2       48.36       42.79      7.07 o 
   2  16   2      379.28      368.62     11.46 o 
   3  16   2      809.07      749.54     24.25 o 
   4  16   2        0.06       -0.94      2.39 o 
   5  16   2      115.70      116.81      7.52 o 
   6  16   2      165.15      142.47     12.05 o 
   7  16   2       10.21        2.53      3.75 o 
   8  16   2        0.00        1.01      5.05 o 
   9  16   2       13.98       10.05      6.61 o 
 -10  17   2        0.94       -5.23      3.78 o 
  -9  17   2       62.63       86.20      7.92 o 
  -8  17   2        5.81        4.51      4.03 o 
  -7  17   2       36.39       39.84      5.86 o 
  -6  17   2       32.30       33.50      5.25 o 
  -5  17   2       12.85       16.46      2.72 o 
  -4  17   2        9.02        9.66      2.20 o 
  -3  17   2      774.53      756.70     10.25 o 
  -2  17   2       32.09       34.53      2.80 o 
  -1  17   2      232.38      221.21      5.58 o 
   0  17   2      368.08      360.92     10.95 o 
   1  17   2       85.14       85.13      4.43 o 
   2  17   2       63.02       65.68      5.96 o 
   3  17   2       43.01       39.82      4.81 o 
   4  17   2      277.78      231.03      9.60 o 
   5  17   2      455.96      434.11     13.55 o 
   6  17   2       64.75       63.04     13.00 o 
   7  17   2      158.23      140.34      8.54 o 
   8  17   2       96.56      137.41     13.71 o 
   9  17   2        0.14       -0.95      5.99 o 
 -10  18   2       13.98       16.06      5.38 o 
  -9  18   2        2.64       -4.66      3.11 o 
  -8  18   2        0.11        8.05      4.06 o 
  -7  18   2        8.33        3.23      4.14 o 
  -6  18   2       22.20       18.71      3.01 o 
  -5  18   2      116.05      106.32      4.95 o 
  -4  18   2       96.77       97.66      4.13 o 
  -3  18   2       53.25       57.61      3.20 o 
  -2  18   2       59.80       54.09      3.03 o 
  -1  18   2       68.02       68.78      4.34 o 
   0  18   2       20.83       18.60      3.53 o 
   1  18   2       77.57       64.23      5.61 o 
   2  18   2      104.97      105.21      6.83 o 
   3  18   2       17.07       14.36      3.65 o 
   4  18   2       60.81       66.03      7.97 o 
   5  18   2       54.42       48.39      5.60 o 
   6  18   2       57.23       72.40      6.57 o 
   7  18   2      691.01      728.92     28.73 o 
   8  18   2        2.81        6.98      5.91 o 
  -9  19   2       17.45       25.90      5.98 o 
  -8  19   2        6.22        4.84      4.03 o 
  -7  19   2      241.76      294.65      9.70 o 
  -6  19   2      453.14      480.78     10.53 o 
  -5  19   2       44.47       42.88      3.77 o 
  -4  19   2        0.01       -0.50      1.60 o 
  -3  19   2       45.72       35.74      2.85 o 
  -2  19   2       69.35       71.99      4.02 o 
  -1  19   2       20.75       16.90      2.92 o 
   0  19   2        2.07        0.60      3.16 o 
   1  19   2        2.57        1.78      2.59 o 
   2  19   2        0.41       -2.73      2.28 o 
   3  19   2       90.14       80.27      8.89 o 
   4  19   2      115.41      129.10     10.89 o 
   5  19   2       22.90       24.43      5.77 o 
   6  19   2      215.67      213.40     10.26 o 
   7  19   2       53.88       58.22     10.07 o 
   8  19   2       50.30       59.69     10.82 o 
  -9  20   2        0.39        4.90      4.25 o 
  -8  20   2        4.88        5.02      3.26 o 
  -7  20   2       59.93       58.13      4.64 o 
  -6  20   2        3.66        5.30      2.61 o 
  -5  20   2       85.90       85.79      6.27 o 
  -4  20   2        0.57        1.01      2.04 o 
  -3  20   2       29.58       30.02      2.82 o 
  -2  20   2       52.68       59.28      3.88 o 
  -1  20   2        3.99        4.46      5.09 o 
   0  20   2       74.04       65.59      5.93 o 
   1  20   2      182.29      163.25      8.51 o 
   2  20   2        0.08       -0.31      3.83 o 
   3  20   2        5.28        4.58      3.03 o 
   4  20   2        6.72        9.57      3.57 o 
   5  20   2       92.12       88.33      7.20 o 
   6  20   2      558.77      555.52     16.75 o 
   7  20   2        0.53        7.29      6.04 o 
  -8  21   2       53.16       48.08      4.80 o 
  -7  21   2        2.46        1.43      2.50 o 
  -6  21   2       41.58       49.26      4.67 o 
  -5  21   2      104.30      117.16      5.68 o 
  -4  21   2        9.28        4.69      2.30 o 
  -3  21   2        0.01       -2.06      2.03 o 
  -2  21   2      140.94      149.74      8.74 o 
  -1  21   2      101.42       86.27      8.47 o 
   0  21   2       24.78       20.89      6.94 o 
   1  21   2       49.77       48.94      5.70 o 
   2  21   2        0.04        2.81      2.99 o 
   3  21   2       47.63       41.82      5.50 o 
   4  21   2        3.41        4.87      3.31 o 
   5  21   2        0.52        1.74      3.48 o 
   6  21   2        0.10        3.81      5.46 o 
  -7  22   2        7.96        6.66      3.00 o 
  -6  22   2        0.66        2.40      2.75 o 
  -5  22   2      279.95      308.16      8.71 o 
  -4  22   2        9.95        7.56      4.36 o 
  -3  22   2      125.56      125.42      6.60 o 
  -2  22   2      220.78      195.85      7.86 o 
  -1  22   2        8.74        6.46      3.62 o 
   0  22   2       68.74       79.37      6.85 o 
   1  22   2        7.97        8.97      3.61 o 
   2  22   2        2.43       -0.83      3.40 o 
   3  22   2       65.26       59.66      6.45 o 
   4  22   2        1.36        3.55      3.52 o 
   5  22   2       87.70      123.56     11.55 o 
   6  22   2       16.77        9.74      6.52 o 
  -6  23   2       34.80       25.49      4.18 o 
  -5  23   2       38.41       38.55      4.79 o 
  -4  23   2        6.29       10.88      4.19 o 
  -3  23   2      120.40      121.28     11.70 o 
  -2  23   2        7.67        8.78      3.57 o 
  -1  23   2       39.65       33.35      4.31 o 
   0  23   2       28.21       30.71      5.49 o 
   1  23   2        2.45        3.05      3.25 o 
   2  23   2        1.96        1.15      3.15 o 
   3  23   2       31.74       46.85      6.22 o 
   4  23   2       19.53       24.44      5.21 o 
   5  23   2       15.85       15.99      6.43 o 
  -5  24   2       36.92       36.41      6.26 o 
  -4  24   2       33.59       41.16      6.21 o 
  -3  24   2      279.97      330.19     19.94 o 
  -2  24   2      132.15      134.31      7.32 o 
  -1  24   2        0.03        5.07      3.01 o 
   0  24   2      101.38      125.73      7.07 o 
   1  24   2       19.45       11.73      4.36 o 
   2  24   2        0.01        3.34      3.55 o 
   3  24   2        7.97        7.80      4.04 o 
   4  24   2        0.01        1.57      3.84 o 
  -3  25   2        8.00       11.21      4.26 o 
  -2  25   2      120.39      140.86     10.55 o 
  -1  25   2      122.28      113.47      7.02 o 
   0  25   2      116.40      122.50      7.44 o 
   1  25   2       81.16       94.66      8.30 o 
   2  25   2        3.77        8.27      4.26 o 
 -14   1   3        0.00        2.29      4.04 o 
 -13   1   3       99.39       96.15     13.84 o 
 -12   1   3       66.98       57.84      6.08 o 
 -11   1   3       27.13       28.11      4.52 o 
 -10   1   3      282.45      263.50      9.97 o 
  -9   1   3      527.32      503.39     13.15 o 
  -8   1   3      167.20      160.61      6.95 o 
  -7   1   3       32.79       32.07      1.62 o 
  -6   1   3       94.42       94.62      2.43 o 
  -5   1   3       67.37       76.70      2.07 o 
  -4   1   3      684.03      693.54     14.87 o 
  -3   1   3       13.55       12.94      1.16 o 
  -2   1   3      647.24      652.16      7.37 o 
  -1   1   3       95.34      100.44      3.57 o 
   0   1   3     3688.92     3760.42     29.27 o 
   1   1   3     1020.58     1045.57     10.26 o 
   2   1   3      434.73      415.18     10.63 o 
   3   1   3      211.22      213.13      4.29 o 
   4   1   3      416.48      460.13      7.06 o 
   5   1   3      719.67      743.53     10.04 o 
   6   1   3        8.73        9.49      1.85 o 
   7   1   3      474.53      488.75     10.08 o 
   8   1   3       36.54       33.79      4.53 o 
   9   1   3        1.84        1.12      4.08 o 
  10   1   3       59.66       70.47      9.14 o 
 -14   2   3       87.02       96.34     12.01 o 
 -13   2   3      122.00      131.53      8.80 o 
 -12   2   3       65.59       53.54      5.85 o 
 -11   2   3       35.98       32.76      5.96 o 
 -10   2   3      852.75      860.33     18.72 o 
  -9   2   3       30.68       39.59     10.46 o 
  -8   2   3       62.33       48.46      4.37 o 
  -7   2   3      650.21      599.65      9.55 o 
  -6   2   3      112.51      103.73      4.50 o 
  -5   2   3       11.59       12.10      1.56 o 
  -4   2   3     1865.72     1919.66     16.65 o 
  -3   2   3     1229.74     1240.66     11.72 o 
  -2   2   3     1579.05     1622.58     16.66 o 
  -1   2   3      126.10      126.26      3.36 o 
   0   2   3      158.37      162.43      2.92 o 
   1   2   3      771.37      802.92      8.43 o 
   2   2   3     2428.00     2519.12     29.47 o 
   3   2   3      246.51      265.53      6.84 o 
   4   2   3       15.40       16.77      1.69 o 
   5   2   3     1397.31     1425.01     15.49 o 
   6   2   3      205.50      193.63      5.85 o 
   7   2   3       10.52       11.23      2.41 o 
   8   2   3       28.01       23.55      4.09 o 
   9   2   3        1.15       -0.09      3.79 o 
  10   2   3       93.49      103.30     10.64 o 
  11   2   3       31.65       34.48      8.11 o 
 -14   3   3        2.46        2.20      5.68 o 
 -13   3   3      122.80      118.23      8.55 o 
 -12   3   3       38.96       39.12      7.10 o 
 -11   3   3        1.48       -3.56      2.37 o 
 -10   3   3       26.45       26.78      4.13 o 
  -9   3   3      184.02      186.18      8.07 o 
  -8   3   3       12.09       14.53      3.04 o 
  -7   3   3        6.95        8.53      2.44 o 
  -6   3   3      159.53      177.40      4.76 o 
  -5   3   3        2.01        1.37      1.20 o 
  -4   3   3       62.57       56.01      3.83 o 
  -3   3   3       38.96       41.76      1.78 o 
  -2   3   3     1220.44     1312.69     14.20 o 
  -1   3   3      430.71      443.59      6.77 o 
   0   3   3        0.04        0.91      0.61 o 
   1   3   3       22.01       22.51      1.32 o 
   2   3   3     2969.67     3030.23     25.05 o 
   3   3   3      111.82       98.58      2.94 o 
   4   3   3       23.16       34.32      2.81 o 
   5   3   3      284.32      286.92      6.59 o 
   6   3   3       17.64       26.95      3.55 o 
   7   3   3      753.01      765.10     16.68 o 
   8   3   3       74.73       69.59      5.76 o 
   9   3   3        4.87        5.77      3.21 o 
  10   3   3       23.56       28.82      7.07 o 
  11   3   3      273.81      315.40     18.38 o 
 -13   4   3       64.22       65.00     10.44 o 
 -12   4   3       16.48       20.36      4.39 o 
 -11   4   3       71.20       67.94      8.71 o 
 -10   4   3       26.70       26.28      4.16 o 
  -9   4   3        0.45        1.10      2.91 o 
  -8   4   3      155.42      150.43      6.78 o 
  -7   4   3        3.57        9.70      4.09 o 
  -6   4   3      109.02      107.23      3.91 o 
  -5   4   3      450.82      461.90      9.73 o 
  -4   4   3      138.12      147.38      4.48 o 
  -3   4   3      954.88      980.96     12.30 o 
  -2   4   3      643.27      607.14     15.51 o 
  -1   4   3      341.39      354.62      7.04 o 
   0   4   3      885.31      884.80     11.02 o 
   1   4   3      146.27      158.68      7.57 o 
   2   4   3      175.04      187.48      5.97 o 
   3   4   3      484.33      507.65     10.79 o 
   4   4   3       27.84       28.66      3.20 o 
   5   4   3       83.10       99.91      5.42 o 
   6   4   3      174.12      178.19     21.05 o 
   7   4   3      289.00      307.43     10.27 o 
   8   4   3       14.26       11.31      3.37 o 
   9   4   3       94.20       90.02      8.90 o 
  10   4   3       13.55       13.26      5.77 o 
  11   4   3       51.62       41.67      8.84 o 
 -13   5   3      189.66      169.00     14.72 o 
 -12   5   3       53.06       58.41      9.45 o 
 -11   5   3       62.13       68.55      6.04 o 
 -10   5   3       24.33       25.98      4.10 o 
  -9   5   3        0.18       -0.65      2.11 o 
  -8   5   3       60.02       62.69      4.85 o 
  -7   5   3       49.99       52.84      9.38 o 
  -6   5   3      110.40      117.93      4.17 o 
  -5   5   3      230.94      240.96      5.66 o 
  -4   5   3     3437.75     3530.09     34.13 o 
  -3   5   3      261.97      252.94      6.97 o 
  -2   5   3     2460.17     2502.13     31.26 o 
  -1   5   3      421.93      409.83      6.87 o 
   0   5   3      129.88      145.44      4.78 o 
   1   5   3       17.16       16.38      1.67 o 
   2   5   3      101.60      120.28      4.96 o 
   3   5   3        6.17        6.84      2.05 o 
   4   5   3        5.98        7.48      2.17 o 
   5   5   3       15.88       10.43      6.19 o 
   6   5   3      239.76      233.99      8.65 o 
   7   5   3      130.74      136.56      7.17 o 
   8   5   3        1.96       -2.67      2.35 o 
   9   5   3        1.92        2.81      3.11 o 
  10   5   3        8.41       13.30      4.17 o 
  11   5   3        0.03        0.00      5.16 o 
 -13   6   3       60.14       68.59     10.77 o 
 -12   6   3        0.14        5.80      5.27 o 
 -11   6   3        1.12       -1.26      2.66 o 
 -10   6   3        1.80        1.72      2.75 o 
  -9   6   3        0.29       -0.15      2.33 o 
  -8   6   3       53.54       45.04      4.26 o 
  -7   6   3        9.82        8.43      2.07 o 
  -6   6   3        1.88        2.98      1.26 o 
  -5   6   3      162.56      179.18      4.34 o 
  -4   6   3     1923.76     2076.56     37.26 o 
  -3   6   3       87.16       94.79      3.32 o 
  -2   6   3      615.18      606.96     12.27 o 
  -1   6   3      223.54      231.32      6.17 o 
   0   6   3      124.62      125.88      3.72 o 
   1   6   3        1.64        3.78      1.21 o 
   2   6   3        9.85        6.24      3.71 o 
   3   6   3      103.68       84.72      7.29 o 
   4   6   3       39.83       48.06      3.93 o 
   5   6   3        8.54        8.04      2.63 o 
   6   6   3      570.19      547.55     24.08 o 
   7   6   3       41.76       37.56      4.61 o 
   8   6   3      228.97      209.94      9.24 o 
   9   6   3       40.16       47.10      5.54 o 
  10   6   3        4.25        0.74      3.18 o 
  11   6   3       19.52       18.60      7.01 o 
 -13   7   3        5.22        2.40      5.95 o 
 -12   7   3        1.13        3.55      5.11 o 
 -11   7   3        6.22        9.28      6.02 o 
 -10   7   3       15.05       10.71      3.30 o 
  -9   7   3       15.98       22.38      3.14 o 
  -8   7   3      197.95      208.60      6.65 o 
  -7   7   3      244.41      232.75      9.38 o 
  -6   7   3        4.16        6.04      2.17 o 
  -5   7   3      224.89      269.14      6.21 o 
  -4   7   3     1227.69     1271.21     13.48 o 
  -3   7   3      238.11      257.41      6.07 o 
  -2   7   3      399.39      421.86      6.82 o 
  -1   7   3       25.22       25.67      1.49 o 
   0   7   3       17.71       16.53      2.16 o 
   1   7   3       38.21       42.41      2.37 o 
   2   7   3     1198.86     1318.63     15.29 o 
   3   7   3       41.74       39.25      5.00 o 
   4   7   3      187.61      186.82      7.11 o 
   5   7   3       87.37       82.51      5.30 o 
   6   7   3      271.86      250.30      9.10 o 
   7   7   3       52.06       46.45      4.87 o 
   8   7   3        8.65        9.87      3.44 o 
   9   7   3       20.24       21.08      5.74 o 
  10   7   3       31.74       35.37      5.48 o 
  11   7   3      213.91      259.72     17.23 o 
 -13   8   3       22.30       22.21      8.13 o 
 -12   8   3       65.33       69.74     10.62 o 
 -11   8   3      269.67      272.15     17.19 o 
 -10   8   3        1.09       -3.94      3.07 o 
  -9   8   3       84.72       75.49      4.74 o 
  -8   8   3       39.36       32.08      3.31 o 
  -7   8   3       30.60       34.22      3.11 o 
  -6   8   3        0.73        0.09      1.21 o 
  -5   8   3        6.68        7.83      1.55 o 
  -4   8   3      771.04      793.04      9.97 o 
  -3   8   3      198.36      225.39      5.32 o 
  -2   8   3      380.28      394.55      5.98 o 
  -1   8   3      152.38      155.83      3.33 o 
   0   8   3      141.36      157.78      2.90 o 
   1   8   3       11.47       13.48      2.13 o 
   2   8   3      348.25      369.59      6.45 o 
   3   8   3       64.38       78.57      2.91 o 
   4   8   3        0.65        0.41      1.84 o 
   5   8   3      108.04      103.70      7.10 o 
   6   8   3        5.46        6.52      2.81 o 
   7   8   3       47.17       45.14      5.00 o 
   8   8   3       47.21       48.05      5.34 o 
   9   8   3       65.05       66.37      6.41 o 
  10   8   3       27.04       26.68      7.62 o 
  11   8   3        9.14       24.68      7.87 o 
 -13   9   3       68.62       72.21     11.66 o 
 -12   9   3        8.09        9.67      6.15 o 
 -11   9   3       37.71       34.04      8.28 o 
 -10   9   3       64.98       60.50      6.32 o 
  -9   9   3      254.57      228.72      7.44 o 
  -8   9   3       18.31       19.03      3.75 o 
  -7   9   3       29.10       35.98      3.23 o 
  -6   9   3      524.05      565.95      8.94 o 
  -5   9   3       36.83       33.78      1.77 o 
  -4   9   3       56.52       65.66      3.34 o 
  -3   9   3      864.61      885.23     12.09 o 
  -2   9   3      374.03      416.12      8.17 o 
  -1   9   3       15.21       12.00      1.55 o 
   0   9   3      521.66      515.79      7.01 o 
   1   9   3       49.83       64.77      2.86 o 
   2   9   3      110.31      119.61      2.50 o 
   3   9   3        3.77        3.06      2.02 o 
   4   9   3        3.58        4.97      2.26 o 
   5   9   3        0.35       -2.89      2.14 o 
   6   9   3        0.42        0.34      2.30 o 
   7   9   3        1.93        2.47      4.61 o 
   8   9   3      339.65      299.59     11.32 o 
   9   9   3       63.48       61.22      6.38 o 
  10   9   3       15.62       17.34      7.34 o 
 -13  10   3       20.12       12.91      7.27 o 
 -12  10   3        1.81       -2.62      5.16 o 
 -11  10   3       10.84        0.59      3.74 o 
 -10  10   3       43.33       46.67      5.90 o 
  -9  10   3      106.82      108.56      7.52 o 
  -8  10   3       77.53       75.36      4.51 o 
  -7  10   3       28.91       37.93      3.28 o 
  -6  10   3      396.14      385.16      7.35 o 
  -5  10   3        6.26        6.06      1.18 o 
  -4  10   3       10.62       14.06      2.11 o 
  -3  10   3      263.03      270.11      6.15 o 
  -2  10   3      103.70       94.77      3.32 o 
  -1  10   3       11.05       13.37      1.69 o 
   0  10   3        0.12        0.57      0.81 o 
   1  10   3      122.77      108.77      2.52 o 
   2  10   3       17.78       22.10      2.05 o 
   3  10   3        5.52        6.29      2.35 o 
   4  10   3        2.78        1.12      2.13 o 
   5  10   3      110.21      123.83      8.78 o 
   6  10   3      457.13      468.49     35.37 o 
   7  10   3       22.12       25.73      4.26 o 
   8  10   3      113.66       86.87     10.72 o 
   9  10   3       11.12       12.93      4.03 o 
  10  10   3       17.98       28.67      8.13 o 
 -12  11   3       58.20       65.40     10.97 o 
 -11  11   3       46.67       59.15      7.07 o 
 -10  11   3       63.90       54.38      6.32 o 
  -9  11   3      130.53      146.97      8.45 o 
  -8  11   3      515.26      498.95     10.68 o 
  -7  11   3      863.51      864.14     12.29 o 
  -6  11   3       13.49       15.24      2.18 o 
  -5  11   3        1.08        0.84      1.48 o 
  -4  11   3      371.73      359.51      7.81 o 
  -3  11   3     1391.56     1379.30     17.08 o 
  -2  11   3        8.69        6.04      1.34 o 
  -1  11   3       34.00       35.82      2.05 o 
   0  11   3      150.02      155.39      5.05 o 
   1  11   3      319.15      304.85      4.70 o 
   2  11   3       99.93       90.42      8.17 o 
   3  11   3        4.98        4.53      2.33 o 
   4  11   3      173.23      161.28      7.35 o 
   5  11   3      466.68      449.03     12.70 o 
   6  11   3        2.34       -0.78      2.56 o 
   7  11   3       84.23       87.84      6.58 o 
   8  11   3        6.18        1.43      5.95 o 
   9  11   3        7.32        4.80      4.61 o 
  10  11   3        8.58       15.38      6.83 o 
 -12  12   3       32.87       38.00      6.59 o 
 -11  12   3       43.68       24.61      8.92 o 
 -10  12   3       71.00       77.54     11.81 o 
  -9  12   3        2.34        7.43      4.90 o 
  -8  12   3       52.82       48.09      5.66 o 
  -7  12   3        9.98       14.27      2.33 o 
  -6  12   3       22.35       24.01      2.49 o 
  -5  12   3      927.05      952.79     10.54 o 
  -4  12   3       17.30       11.11      2.18 o 
  -3  12   3      291.01      297.91      6.14 o 
  -2  12   3        3.61        4.27      1.36 o 
  -1  12   3        3.10        1.92      1.15 o 
   0  12   3      558.97      542.26      7.38 o 
   1  12   3      238.94      231.25      8.25 o 
   2  12   3       35.39       26.43      3.63 o 
   3  12   3       10.91       12.38      4.70 o 
   4  12   3       11.27       17.88      3.44 o 
   5  12   3        0.65        2.62      2.41 o 
   6  12   3       27.73       26.41      4.34 o 
   7  12   3      354.55      320.56     11.72 o 
   8  12   3        5.27        0.64      3.36 o 
   9  12   3       14.55       11.79      6.30 o 
  10  12   3        9.50        8.46      6.46 o 
 -12  13   3       41.96       67.00      8.02 o 
 -11  13   3       10.43        8.01      4.59 o 
 -10  13   3        0.05        7.40      3.85 o 
  -9  13   3        2.27        3.73      3.45 o 
  -8  13   3       30.91       36.72      5.08 o 
  -7  13   3        2.86        0.48      2.20 o 
  -6  13   3        7.34        1.50      2.05 o 
  -5  13   3       41.40       45.04      4.40 o 
  -4  13   3      113.59      112.75      4.22 o 
  -3  13   3      571.37      578.80     16.10 o 
  -2  13   3        0.75       -1.36      1.22 o 
  -1  13   3      528.16      550.11      8.07 o 
   0  13   3       19.91       19.59      2.05 o 
   1  13   3      111.50      104.40      5.86 o 
   2  13   3       62.36       58.20      4.85 o 
   3  13   3      332.22      301.50     13.31 o 
   4  13   3      422.90      408.96     12.18 o 
   5  13   3       10.32        6.41      3.07 o 
   6  13   3      384.04      355.13     16.68 o 
   7  13   3       13.35       19.41      4.15 o 
   8  13   3       69.79       50.47      5.93 o 
   9  13   3        0.38        0.20      5.22 o 
 -11  14   3        7.46        3.49      4.27 o 
 -10  14   3        1.18       -4.58      3.05 o 
  -9  14   3       97.52       98.36      7.75 o 
  -8  14   3        1.89       -1.07      2.42 o 
  -7  14   3        3.71        7.77      3.35 o 
  -6  14   3      295.06      299.48      6.94 o 
  -5  14   3        0.88        0.33      1.59 o 
  -4  14   3        1.54        2.29      1.41 o 
  -3  14   3      265.64      269.25      6.17 o 
  -2  14   3      164.20      168.18      7.31 o 
  -1  14   3      238.08      251.68      5.96 o 
   0  14   3      538.35      520.34     13.24 o 
   1  14   3      497.99      468.70     12.57 o 
   2  14   3      875.80      829.48     17.69 o 
   3  14   3       12.61       16.69      3.64 o 
   4  14   3       83.58       78.44     10.63 o 
   5  14   3       14.61       12.63      3.51 o 
   6  14   3       25.80       25.12      4.58 o 
   7  14   3       16.95       11.94      3.85 o 
   8  14   3       18.85       28.10      4.93 o 
   9  14   3        0.09       -2.93      5.05 o 
 -11  15   3       10.96       24.22      7.57 o 
 -10  15   3        0.54       -0.31      3.50 o 
  -9  15   3        3.47        4.64      3.15 o 
  -8  15   3       78.85       82.12      5.62 o 
  -7  15   3       20.46       21.03      5.06 o 
  -6  15   3       32.13       23.34      3.36 o 
  -5  15   3      100.88       92.99      3.80 o 
  -4  15   3      147.55      142.77      4.23 o 
  -3  15   3      638.95      681.57     12.16 o 
  -2  15   3       11.03        7.66      1.83 o 
  -1  15   3      323.43      319.21      8.68 o 
   0  15   3       18.81       23.45      6.65 o 
   1  15   3      283.55      276.67      9.81 o 
   2  15   3      307.64      290.45     10.34 o 
   3  15   3       41.08       30.24      4.32 o 
   4  15   3        7.25        4.27      2.96 o 
   5  15   3      217.46      201.08      9.36 o 
   6  15   3       98.08      102.22      7.30 o 
   7  15   3       32.09       16.36      4.20 o 
   8  15   3        9.86        6.05      4.46 o 
   9  15   3        6.75        7.07      6.30 o 
 -11  16   3       32.39       30.74      4.91 o 
 -10  16   3        0.18       -0.50      3.01 o 
  -9  16   3        8.17        6.24      3.20 o 
  -8  16   3      100.45      100.69      6.18 o 
  -7  16   3       26.12       28.21      5.55 o 
  -6  16   3       30.87       34.39      3.92 o 
  -5  16   3      617.91      635.42     11.03 o 
  -4  16   3      608.41      633.79      9.22 o 
  -3  16   3        2.57        4.03      1.81 o 
  -2  16   3      288.30      293.53      6.51 o 
  -1  16   3        0.07        2.39      2.58 o 
   0  16   3      312.39      303.61     10.55 o 
   1  16   3      116.92       95.42      7.84 o 
   2  16   3        0.88        3.88      2.73 o 
   3  16   3       37.48       47.95      5.13 o 
   4  16   3      201.45      181.81      8.76 o 
   5  16   3        1.56        1.52      2.73 o 
   6  16   3       47.58       34.85      5.21 o 
   7  16   3       24.93       13.76      6.11 o 
   8  16   3       31.17       43.41      9.10 o 
 -10  17   3        6.93        6.39      3.60 o 
  -9  17   3       11.60       21.80      4.27 o 
  -8  17   3      442.91      453.12     12.15 o 
  -7  17   3       19.79       23.73      3.73 o 
  -6  17   3       52.75       56.00      4.06 o 
  -5  17   3        9.43       12.81      2.53 o 
  -4  17   3      232.83      229.52      6.50 o 
  -3  17   3      103.37      112.61      4.56 o 
  -2  17   3        0.19        0.19      1.94 o 
  -1  17   3      162.67      175.61     12.31 o 
   0  17   3       26.23       24.44      8.01 o 
   1  17   3       18.10       14.83      3.60 o 
   2  17   3      206.87      198.97     16.23 o 
   3  17   3      481.90      431.38     13.37 o 
   4  17   3        0.01        0.02      6.28 o 
   5  17   3       84.69       77.29      6.70 o 
   6  17   3       17.02       15.43      4.18 o 
   7  17   3       44.01       41.55      5.89 o 
   8  17   3       32.96       38.21      9.21 o 
 -10  18   3       15.66       22.07      4.53 o 
  -9  18   3       48.48       56.37      5.68 o 
  -8  18   3       30.39       42.55      4.94 o 
  -7  18   3        5.35        8.99      2.70 o 
  -6  18   3       49.30       55.98      4.13 o 
  -5  18   3       35.19       42.00      3.62 o 
  -4  18   3      291.87      298.08     11.11 o 
  -3  18   3       10.38        8.26      2.18 o 
  -2  18   3        4.29        1.56      4.15 o 
  -1  18   3      173.75      168.02      8.98 o 
   0  18   3      289.76      269.59     10.52 o 
   1  18   3       32.98       32.98      4.68 o 
   2  18   3      751.91      693.43     18.66 o 
   3  18   3       26.32       23.15      4.46 o 
   4  18   3        0.95       -4.43      2.95 o 
   5  18   3       41.99       41.82      5.62 o 
   6  18   3      115.42      106.01      8.03 o 
   7  18   3       14.21       11.04      5.63 o 
  -9  19   3      264.21      322.88     11.33 o 
  -8  19   3        6.77        8.01      3.62 o 
  -7  19   3       65.01       61.41      4.64 o 
  -6  19   3       21.50       24.67      3.77 o 
  -5  19   3        4.77        2.15      2.24 o 
  -4  19   3        4.89        3.62      2.67 o 
  -3  19   3        7.67        7.42      2.66 o 
  -2  19   3        0.15       -2.11      2.43 o 
  -1  19   3       10.32        9.31      3.92 o 
   0  19   3        7.05        7.24      3.26 o 
   1  19   3      112.03      101.05      7.17 o 
   2  19   3       10.32        3.88      4.15 o 
   3  19   3        0.34       -1.97      4.97 o 
   4  19   3       27.88       22.32      4.53 o 
   5  19   3       19.55       20.15      4.68 o 
   6  19   3        2.40       -4.66      4.77 o 
   7  19   3       65.28       68.44     11.06 o 
  -9  20   3       53.68       68.17      5.46 o 
  -8  20   3        6.29        8.00      3.04 o 
  -7  20   3      196.46      208.20      7.41 o 
  -6  20   3       65.68       69.68      5.14 o 
  -5  20   3       18.36       16.06      6.32 o 
  -4  20   3       12.84       18.11      3.44 o 
  -3  20   3       36.08       38.25      4.12 o 
  -2  20   3       14.66       16.63      4.09 o 
  -1  20   3        0.47        0.12      3.15 o 
   0  20   3       23.10       27.26      4.81 o 
   1  20   3      327.14      318.45     12.12 o 
   2  20   3       46.22       43.81      5.63 o 
   3  20   3        6.26        6.44      3.54 o 
   4  20   3      127.00      104.20     17.98 o 
   5  20   3        9.05        9.18      4.98 o 
   6  20   3       94.78      107.62      8.45 o 
  -8  21   3      117.42      127.26      6.68 o 
  -7  21   3      121.12      155.96      7.88 o 
  -6  21   3       92.27       89.38      5.39 o 
  -5  21   3       13.04        2.39      2.98 o 
  -4  21   3       74.06       66.80      6.77 o 
  -3  21   3        0.05        2.72      3.19 o 
  -2  21   3       15.12       10.68      4.06 o 
  -1  21   3       20.41       20.77      5.56 o 
   0  21   3        0.33       -0.31      2.98 o 
   1  21   3        9.59       11.72      5.59 o 
   2  21   3       21.02       11.21     10.16 o 
   3  21   3       12.72       15.96      4.28 o 
   4  21   3        4.71        5.24      3.64 o 
   5  21   3       39.75       58.77      6.80 o 
  -7  22   3      167.39      190.91      7.65 o 
  -6  22   3        0.15       -2.71      2.80 o 
  -5  22   3        4.40        0.72      3.87 o 
  -4  22   3       42.92       64.35      6.91 o 
  -3  22   3        0.74        0.69      3.16 o 
  -2  22   3       11.10       15.78      3.46 o 
  -1  22   3        0.01       -2.35      2.87 o 
   0  22   3        7.67        2.65      3.28 o 
   1  22   3      297.22      279.07     12.07 o 
   2  22   3        0.00        2.13      3.38 o 
   3  22   3       26.28       25.07      5.00 o 
   4  22   3        6.70        4.82      3.78 o 
   5  22   3       17.72       14.22      4.66 o 
  -6  23   3        0.34       -2.12      3.51 o 
  -5  23   3        0.03       -4.78      3.30 o 
  -4  23   3       18.35       17.95      4.95 o 
  -3  23   3       38.38       51.84      6.59 o 
  -2  23   3       11.84        8.54      3.22 o 
  -1  23   3        1.64        3.95      3.54 o 
   0  23   3        0.11       -3.42      4.51 o 
   1  23   3        2.81       -0.55      3.01 o 
   2  23   3       34.66       38.04      5.91 o 
   3  23   3       87.00       79.57     15.59 o 
   4  23   3       13.80       13.22      4.66 o 
  -5  24   3       21.12       34.88     10.92 o 
  -4  24   3       15.14       26.63      6.51 o 
  -3  24   3        0.40       -2.87      3.31 o 
  -2  24   3        2.12        2.73      3.68 o 
  -1  24   3      141.98      143.39     11.94 o 
   0  24   3        1.35        2.90      3.64 o 
   1  24   3      294.90      302.39     13.20 o 
   2  24   3        1.93       -3.48      3.50 o 
  -2  25   3        0.00        2.24      3.77 o 
  -1  25   3        1.11        2.73      3.16 o 
   0  25   3        7.98       10.84      4.78 o 
 -14   0   4      163.35      154.04     14.26 o 
 -13   0   4      294.73      308.92     18.02 o 
 -12   0   4      296.61      280.94     16.35 o 
 -11   0   4        5.19        1.48      4.25 o 
 -10   0   4      474.25      438.58     18.49 o 
  -9   0   4      648.33      682.23     22.52 o 
  -8   0   4     1997.26     1936.88     42.09 o 
  -7   0   4      561.11      486.19     17.03 o 
  -6   0   4       69.00       66.44      3.24 o 
  -5   0   4      192.04      231.04     19.30 o 
  -4   0   4      513.70      492.71      9.38 o 
  -3   0   4      835.16     1013.43     20.40 o 
  -2   0   4      378.76      402.24      8.64 o 
  -1   0   4     2296.86     2496.23     43.65 o 
   0   0   4      867.15      982.08     14.57 o 
   1   0   4     1266.78     1317.90     18.46 o 
   2   0   4     1195.79     1203.82     17.83 o 
   3   0   4      332.33      357.80      8.63 o 
   4   0   4      547.63      520.23     11.38 o 
   5   0   4       31.11       30.38      3.58 o 
   6   0   4      356.21      365.38     18.02 o 
   7   0   4      177.08      187.84      8.16 o 
   8   0   4      248.15      218.34     12.27 o 
 -14   1   4       35.37       25.09      5.55 o 
 -13   1   4       45.55       46.88      8.82 o 
 -12   1   4       27.14       32.21      5.29 o 
 -11   1   4       72.74       65.81      8.13 o 
 -10   1   4       73.16       72.33      5.94 o 
  -9   1   4      122.29      110.73      8.79 o 
  -8   1   4      171.95      158.12      7.23 o 
  -7   1   4        0.32        0.13      1.23 o 
  -6   1   4       32.90       29.81      2.33 o 
  -5   1   4      215.39      236.34      4.20 o 
  -4   1   4      789.47      835.15     10.47 o 
  -3   1   4       41.71       41.99      2.66 o 
  -2   1   4      232.04      246.55      5.30 o 
  -1   1   4      116.23      104.41      3.46 o 
   0   1   4     2870.41     3002.70     24.85 o 
   1   1   4      149.14      140.97      3.36 o 
   2   1   4       40.19       34.04      1.96 o 
   3   1   4       73.27       77.86      2.95 o 
   4   1   4      102.14       87.69      4.08 o 
   5   1   4      809.00      791.41     10.97 o 
   6   1   4      612.64      604.42      9.89 o 
   7   1   4      270.20      256.16      7.47 o 
   8   1   4        4.99        8.25      3.23 o 
 -13   2   4      128.57      123.25      8.78 o 
 -12   2   4        4.34        1.99      4.55 o 
 -11   2   4      102.85       98.36     15.45 o 
 -10   2   4       50.59       42.86      5.14 o 
  -9   2   4       10.74       10.43      3.24 o 
  -8   2   4        5.46        8.31      2.82 o 
  -7   2   4      122.59      115.47      4.12 o 
  -6   2   4        1.60        1.52      1.28 o 
  -5   2   4        0.00        0.34      0.83 o 
  -4   2   4      447.61      439.06      6.17 o 
  -3   2   4      173.99      152.86      3.62 o 
  -2   2   4     2292.06     2462.52     24.81 o 
  -1   2   4       63.92       57.20      2.39 o 
   0   2   4       32.29       23.73      1.52 o 
   1   2   4      800.05      797.63      9.00 o 
   2   2   4       20.29       23.48      1.68 o 
   3   2   4      490.34      485.00      7.21 o 
   4   2   4       19.43       21.12      2.03 o 
   5   2   4        9.28        8.66      1.79 o 
   6   2   4        0.06        2.59      1.88 o 
   7   2   4       58.79       63.93      8.20 o 
   8   2   4        0.00       -2.77      2.61 o 
   9   2   4       97.67      111.30      7.58 o 
 -13   3   4        9.56       12.50      4.31 o 
 -12   3   4       69.70       53.01      9.13 o 
 -11   3   4       40.93       38.72      6.89 o 
 -10   3   4       10.38       15.37      3.83 o 
  -9   3   4      172.39      160.88      7.78 o 
  -8   3   4      112.73      111.76      4.67 o 
  -7   3   4       13.23       11.79      1.96 o 
  -6   3   4       10.54       19.66      3.01 o 
  -5   3   4     1467.72     1404.24     17.02 o 
  -4   3   4     1252.00     1209.41     12.30 o 
  -3   3   4     6884.39     7204.32     55.19 o 
  -2   3   4       77.67       92.92      3.41 o 
  -1   3   4      960.93     1021.23     11.16 o 
   0   3   4      321.40      354.71      5.10 o 
   1   3   4     1370.61     1366.81     16.85 o 
   2   3   4        4.65        4.89      1.08 o 
   3   3   4       71.65       76.96      2.86 o 
   4   3   4        4.25        3.89      2.91 o 
   5   3   4        7.51        7.67      2.02 o 
   6   3   4      271.61      282.99      9.68 o 
   7   3   4        2.89        2.80      2.73 o 
   8   3   4       16.98       22.99      4.75 o 
   9   3   4        3.89        2.11      3.09 o 
 -13   4   4       49.79       62.43      6.87 o 
 -12   4   4       28.57       12.17      5.19 o 
 -11   4   4       23.11       29.63      4.80 o 
 -10   4   4        0.77       -5.26      3.78 o 
  -9   4   4      161.67      141.08     12.97 o 
  -8   4   4      241.05      250.99      6.60 o 
  -7   4   4        3.97        3.74      1.68 o 
  -6   4   4       39.48       42.28      2.85 o 
  -5   4   4       18.53       21.85      4.95 o 
  -4   4   4      295.91      344.77      7.03 o 
  -3   4   4      612.02      684.48      9.68 o 
  -2   4   4      190.91      189.44      4.69 o 
  -1   4   4      711.02      729.84      8.97 o 
   0   4   4       79.44       81.22      1.96 o 
   1   4   4     2419.64     2529.60     26.70 o 
   2   4   4      783.99      779.74      8.94 o 
   3   4   4        0.00        0.70      1.02 o 
   4   4   4        3.65        5.94      2.77 o 
   5   4   4       12.76        4.70      2.46 o 
   6   4   4       21.66       22.77      3.81 o 
   7   4   4       79.20       74.21      5.88 o 
   8   4   4      124.84      120.25      7.59 o 
   9   4   4       50.09       62.41     17.30 o 
  10   4   4       41.54       37.13      7.37 o 
 -13   5   4       11.02        5.62      5.84 o 
 -12   5   4      143.94      117.00     10.80 o 
 -11   5   4        8.20        4.62      3.30 o 
 -10   5   4       32.79       28.73      4.50 o 
  -9   5   4      146.23      124.55      7.03 o 
  -8   5   4        6.73        7.13      2.07 o 
  -7   5   4       52.44       50.46      3.45 o 
  -6   5   4      200.19      205.78      5.75 o 
  -5   5   4        0.67        1.50      1.36 o 
  -4   5   4      106.83      104.09      4.03 o 
  -3   5   4       11.04       13.53      2.30 o 
  -2   5   4       42.06       38.00      3.18 o 
  -1   5   4      711.87      737.02     10.68 o 
   0   5   4      322.78      335.19      6.66 o 
   1   5   4     1794.62     1852.80     20.61 o 
   2   5   4        0.90       -0.76      1.59 o 
   3   5   4       22.66       28.68      3.97 o 
   4   5   4        2.91        0.18      1.90 o 
   5   5   4      306.09      291.66      9.63 o 
   6   5   4        1.01        4.12      4.51 o 
   7   5   4        9.62       15.05      3.63 o 
   8   5   4      144.95      151.18      8.42 o 
   9   5   4       51.05       59.78      6.28 o 
  10   5   4       44.41       53.88      6.54 o 
 -13   6   4      297.75      315.58     19.90 o 
 -12   6   4       48.35       39.23      5.46 o 
 -11   6   4        2.56        1.79      2.99 o 
 -10   6   4       16.94       18.69      4.00 o 
  -9   6   4        1.47       -2.99      1.99 o 
  -8   6   4       10.30       11.07      2.28 o 
  -7   6   4       58.25       55.29      3.48 o 
  -6   6   4        1.78        1.34      1.53 o 
  -5   6   4      461.39      488.28      9.05 o 
  -4   6   4     1759.22     1807.19     20.94 o 
  -3   6   4       74.29       73.19      6.11 o 
  -2   6   4     1670.85     1696.23     27.32 o 
  -1   6   4      319.54      318.75      6.61 o 
   0   6   4       14.27       16.48      1.96 o 
   1   6   4     1856.26     1881.39     20.97 o 
   2   6   4       40.16       45.38      4.48 o 
   3   6   4        0.41        0.32      1.79 o 
   4   6   4        0.76        0.35      2.09 o 
   5   6   4       24.08       21.66      3.61 o 
   6   6   4      203.39      176.49     12.60 o 
   7   6   4       23.35       21.14      8.47 o 
   8   6   4        0.24        0.13      2.97 o 
   9   6   4      117.01      117.90      9.42 o 
  10   6   4       59.56       61.39      6.76 o 
 -13   7   4       83.07       88.42     11.99 o 
 -12   7   4       30.72       40.81      8.95 o 
 -11   7   4       23.20       32.57      6.78 o 
 -10   7   4      493.66      447.69     13.43 o 
  -9   7   4        0.00        0.87      1.99 o 
  -8   7   4      119.31      112.20      4.93 o 
  -7   7   4       79.16       78.86      4.74 o 
  -6   7   4        5.78        4.90      1.83 o 
  -5   7   4     1387.42     1393.93     17.85 o 
  -4   7   4       16.62       19.20      2.31 o 
  -3   7   4     1185.44     1205.48     19.09 o 
  -2   7   4      510.80      530.51      9.17 o 
  -1   7   4        1.58        0.92      1.26 o 
   0   7   4       57.92       80.79      3.46 o 
   1   7   4      395.88      391.50      7.50 o 
   2   7   4       25.22       33.10      2.49 o 
   3   7   4       33.47       27.74      3.45 o 
   4   7   4      100.35       76.28     13.09 o 
   5   7   4        0.37       -2.34      2.01 o 
   6   7   4      347.90      306.12     10.83 o 
   7   7   4        6.03        1.89      2.85 o 
   8   7   4        6.02        3.43      3.17 o 
   9   7   4        6.47        4.52      3.44 o 
  10   7   4       25.01       33.17      5.74 o 
 -13   8   4       12.21        8.48      6.46 o 
 -12   8   4        7.28        4.19      5.60 o 
 -11   8   4       31.31       34.84      8.46 o 
 -10   8   4      444.24      387.21     22.29 o 
  -9   8   4      213.84      185.58      6.55 o 
  -8   8   4        6.52        2.80      3.24 o 
  -7   8   4       13.06        9.93      3.06 o 
  -6   8   4        1.17        3.33      1.77 o 
  -5   8   4      234.04      215.43      6.12 o 
  -4   8   4      680.92      766.88     14.81 o 
  -3   8   4        0.09       -1.46      1.76 o 
  -2   8   4      189.94      196.62      9.33 o 
  -1   8   4        0.00       -0.46      1.17 o 
   0   8   4      164.63      169.64      8.23 o 
   1   8   4        5.68       10.62      1.79 o 
   2   8   4       77.20       80.75      3.57 o 
   3   8   4      211.03      212.22     13.90 o 
   4   8   4        9.83       12.78      3.15 o 
   5   8   4       34.97       34.79      4.35 o 
   6   8   4      545.22      501.81     15.37 o 
   7   8   4       66.62       72.02      6.21 o 
   8   8   4        0.06       -2.75      2.77 o 
   9   8   4       12.73        5.81      8.84 o 
  10   8   4       66.44       85.22      7.81 o 
 -13   9   4      114.65      108.06     13.37 o 
 -12   9   4        5.90        9.94      6.10 o 
 -11   9   4      102.27      121.76     12.58 o 
 -10   9   4       40.61       44.42      5.22 o 
  -9   9   4      493.66      471.13     15.49 o 
  -8   9   4      325.59      317.91     10.58 o 
  -7   9   4       10.22        6.07      1.88 o 
  -6   9   4       63.83       56.16      3.14 o 
  -5   9   4      269.01      285.40      6.09 o 
  -4   9   4      916.05      910.71     13.10 o 
  -3   9   4      189.75      185.53      5.02 o 
  -2   9   4       71.57       77.97      3.75 o 
  -1   9   4      226.73      229.27      5.90 o 
   0   9   4       31.71       39.59      2.73 o 
   1   9   4       20.50       24.69      2.32 o 
   2   9   4       24.01       26.25      2.31 o 
   3   9   4        0.46        0.71      2.10 o 
   4   9   4        1.16        1.20      2.33 o 
   5   9   4       95.18       92.15      6.25 o 
   6   9   4       10.83        6.43      3.31 o 
   7   9   4        7.31        1.90      5.12 o 
   8   9   4      134.21      116.29      7.96 o 
   9   9   4        4.74        0.86      3.79 o 
  10   9   4       16.77       21.47      5.40 o 
 -12  10   4       96.21      116.81     13.13 o 
 -11  10   4       75.00       70.07     10.47 o 
 -10  10   4       12.49        2.07      4.80 o 
  -9  10   4        4.05        3.68      2.35 o 
  -8  10   4       17.51        9.49      2.27 o 
  -7  10   4        0.65       -0.42      1.65 o 
  -6  10   4        0.47       -0.81      1.40 o 
  -5  10   4       24.68       29.72      2.48 o 
  -4  10   4       33.11       49.90      3.17 o 
  -3  10   4        9.71       14.94      1.80 o 
  -2  10   4       22.56       22.69      2.29 o 
  -1  10   4      155.26      153.05      4.97 o 
   0  10   4      179.82      176.39      5.16 o 
   1  10   4      146.78      143.25      5.63 o 
   2  10   4      201.61      208.85      8.00 o 
   3  10   4      192.70      182.37      7.83 o 
   4  10   4      110.86       76.55      5.72 o 
   5  10   4       20.30       21.49      3.96 o 
   6  10   4       85.00       66.38      5.88 o 
   7  10   4      503.47      477.25     16.46 o 
   8  10   4       66.53       70.16      6.74 o 
   9  10   4        7.42        3.08      3.74 o 
 -12  11   4        0.88       -0.15      5.22 o 
 -11  11   4        1.74        0.00      5.22 o 
 -10  11   4        3.06       -1.29      2.99 o 
  -9  11   4      142.96      118.94      5.06 o 
  -8  11   4      682.61      606.44     10.59 o 
  -7  11   4      343.81      313.31      7.20 o 
  -6  11   4        6.61        9.37      2.08 o 
  -5  11   4      389.15      384.70      7.39 o 
  -4  11   4      325.87      318.24      7.35 o 
  -3  11   4       94.81       96.71      3.88 o 
  -2  11   4        8.57        5.77      1.36 o 
  -1  11   4       38.44       31.95      2.77 o 
   0  11   4       21.97       14.73      2.09 o 
   1  11   4      397.61      393.01     11.11 o 
   2  11   4        0.62       -0.17      2.10 o 
   3  11   4       70.10       56.93      5.52 o 
   4  11   4      723.34      654.84     15.85 o 
   5  11   4        1.28        2.50      2.75 o 
   6  11   4      329.75      266.87     10.73 o 
   7  11   4       29.66       30.50      6.07 o 
   8  11   4       10.74       14.82      4.29 o 
   9  11   4        0.00       -0.05      3.45 o 
 -12  12   4        3.00       -1.41      5.35 o 
 -11  12   4        7.34       20.43      7.23 o 
 -10  12   4      104.89       93.66      6.04 o 
  -9  12   4       18.17       20.48      4.62 o 
  -8  12   4       13.50       15.52      3.29 o 
  -7  12   4      212.19      192.34      5.80 o 
  -6  12   4      225.74      221.61      6.88 o 
  -5  12   4      133.28      129.23      4.51 o 
  -4  12   4       35.17       30.24      2.60 o 
  -3  12   4        0.06       -1.79      1.19 o 
  -2  12   4      112.55      114.18      3.64 o 
  -1  12   4       29.14       32.10      2.83 o 
   0  12   4        0.29       -0.80      1.30 o 
   1  12   4       32.41       25.02      3.79 o 
   2  12   4      131.95      118.57      6.65 o 
   3  12   4        0.11       -2.27      2.12 o 
   4  12   4        4.07        5.75      3.09 o 
   5  12   4        9.54        3.05      2.89 o 
   6  12   4      103.06       91.58      8.20 o 
   7  12   4      152.46      146.71      8.89 o 
   8  12   4        3.51        0.38      3.40 o 
   9  12   4       96.03       98.27     18.19 o 
 -12  13   4       85.64      107.46     13.37 o 
 -11  13   4       32.94        6.26      6.65 o 
 -10  13   4       84.65       86.22      6.60 o 
  -9  13   4       81.09       78.94      5.48 o 
  -8  13   4       91.49       99.57      5.63 o 
  -7  13   4        0.02       -0.23      1.72 o 
  -6  13   4      176.11      185.88      5.60 o 
  -5  13   4       18.06       22.48      2.50 o 
  -4  13   4       97.13       93.55      3.99 o 
  -3  13   4      105.21      105.20      4.68 o 
  -2  13   4      273.14      293.19      8.97 o 
  -1  13   4      179.19      199.25      6.05 o 
   0  13   4      156.74      148.92      7.19 o 
   1  13   4        0.01        0.81      2.27 o 
   2  13   4        8.90        4.57      6.37 o 
   3  13   4        0.20        1.79      2.64 o 
   4  13   4       64.34       59.59      5.65 o 
   5  13   4      380.91      315.07     11.70 o 
   6  13   4       77.36       68.64      6.35 o 
   7  13   4        0.33        3.64      3.44 o 
   8  13   4        0.58        0.40      3.63 o 
   9  13   4        0.39        3.28      4.03 o 
 -11  14   4        3.62        3.63      4.29 o 
 -10  14   4        8.84        7.11      3.30 o 
  -9  14   4        0.03        2.16      3.12 o 
  -8  14   4      103.15       86.53      5.58 o 
  -7  14   4       33.09       34.16      3.15 o 
  -6  14   4       25.18       25.79      2.83 o 
  -5  14   4      464.60      441.15      9.90 o 
  -4  14   4      636.03      623.95     11.71 o 
  -3  14   4      348.70      360.59      7.21 o 
  -2  14   4      254.25      272.64      7.49 o 
  -1  14   4        0.00        0.11      1.76 o 
   0  14   4        4.46        1.63      2.34 o 
   1  14   4       15.68       17.03      6.33 o 
   2  14   4       55.79       63.25      9.06 o 
   3  14   4       32.63       30.31      4.51 o 
   4  14   4      300.96      249.48     20.16 o 
   5  14   4        0.39        2.23      2.95 o 
   6  14   4       36.52       32.41      5.11 o 
   7  14   4      129.42      120.54      8.37 o 
   8  14   4        8.12        3.01      3.73 o 
 -11  15   4        4.76        4.60      4.29 o 
 -10  15   4        5.76       12.74      3.67 o 
  -9  15   4        7.42       -0.89      2.65 o 
  -8  15   4       20.74       22.20      3.69 o 
  -7  15   4       37.34       41.42      4.27 o 
  -6  15   4       18.12       18.30      2.69 o 
  -5  15   4      116.28      121.57      4.91 o 
  -4  15   4        0.98        1.60      1.84 o 
  -3  15   4       22.15       26.06      3.61 o 
  -2  15   4        0.14        0.27      1.92 o 
  -1  15   4        0.07        0.16      2.48 o 
   0  15   4        1.20       -0.67      5.94 o 
   1  15   4      375.56      350.03     38.04 o 
   2  15   4       20.53       19.98      4.83 o 
   3  15   4       58.11       59.50      5.81 o 
   4  15   4      148.68      139.99      8.07 o 
   5  15   4       17.32        9.97      3.63 o 
   6  15   4        4.60        2.88      3.27 o 
   7  15   4       22.06       18.33      4.62 o 
   8  15   4        6.13        1.86      3.61 o 
 -10  16   4       21.26       21.54      4.22 o 
  -9  16   4       50.68       54.35      5.24 o 
  -8  16   4       22.17       20.84      3.92 o 
  -7  16   4        6.78        1.64      2.56 o 
  -6  16   4        1.74        2.36      2.06 o 
  -5  16   4      191.90      179.15      5.96 o 
  -4  16   4       25.06       25.02      3.42 o 
  -3  16   4      166.25      162.36      6.40 o 
  -2  16   4       32.81       30.23      4.62 o 
  -1  16   4       93.28       93.00     14.98 o 
   0  16   4      288.29      286.99     10.73 o 
   1  16   4      104.27       92.66      6.61 o 
   2  16   4        2.31        5.25      2.93 o 
   3  16   4      105.91       85.12     15.89 o 
   4  16   4       20.67       18.84      4.24 o 
   5  16   4       42.59       35.09      6.07 o 
   6  16   4      197.94      185.95     13.79 o 
   7  16   4       17.08       21.08      5.00 o 
 -10  17   4       10.00        6.54      4.70 o 
  -9  17   4       20.48       25.42      4.31 o 
  -8  17   4        2.51        4.06      4.45 o 
  -7  17   4       11.96       11.28      3.28 o 
  -6  17   4        0.39        0.91      2.06 o 
  -5  17   4      100.85      101.74      5.82 o 
  -4  17   4       18.86       13.29      3.04 o 
  -3  17   4      298.82      280.72      8.45 o 
  -2  17   4        0.43        4.18      4.46 o 
  -1  17   4       22.81       30.02      4.62 o 
   0  17   4      171.65      141.57      8.07 o 
   1  17   4      172.58      188.65      9.07 o 
   2  17   4       32.97       28.21      4.77 o 
   3  17   4      352.36      308.96     12.55 o 
   4  17   4        4.16        2.23      2.88 o 
   5  17   4       13.36        7.53      5.75 o 
   6  17   4      137.89      120.58      8.68 o 
   7  17   4       81.08       94.39      8.17 o 
  -9  18   4       54.21       69.73     11.54 o 
  -8  18   4       54.94       63.46      8.56 o 
  -7  18   4       78.64       85.13      5.12 o 
  -6  18   4       27.31       31.81      4.27 o 
  -5  18   4      235.15      227.06      8.31 o 
  -4  18   4        2.95        2.79      3.07 o 
  -3  18   4       60.42       49.44      5.80 o 
  -2  18   4       29.53       32.64      4.94 o 
  -1  18   4       27.46       34.71      8.28 o 
   0  18   4      213.03      189.38     15.35 o 
   1  18   4      112.60      104.40      8.00 o 
   2  18   4      245.93      252.74     14.84 o 
   3  18   4       61.81       59.74      8.15 o 
   4  18   4        2.08       -0.82      3.25 o 
   5  18   4        0.03       -1.48      3.05 o 
   6  18   4        1.11       -3.82      3.14 o 
  -9  19   4       55.17       51.82      5.63 o 
  -8  19   4        3.57        7.80      2.92 o 
  -7  19   4       78.20       86.81      6.44 o 
  -6  19   4       95.65       81.30      6.28 o 
  -5  19   4        6.21        5.80      2.91 o 
  -4  19   4       42.00       41.95     10.09 o 
  -3  19   4       13.09       20.62      4.54 o 
  -2  19   4        9.43       13.43      4.16 o 
  -1  19   4       59.89       64.36      6.42 o 
   0  19   4       93.93       92.24      7.21 o 
   1  19   4      187.91      175.89      9.29 o 
   2  19   4        6.65        1.45      3.08 o 
   3  19   4        6.91        1.75      5.08 o 
   4  19   4       60.49       56.78      6.55 o 
   5  19   4       36.29       42.97      6.06 o 
   6  19   4       24.56       23.02      5.20 o 
  -8  20   4       49.61       50.71      5.61 o 
  -7  20   4        0.82        2.83      3.20 o 
  -6  20   4        7.54        1.97      2.86 o 
  -5  20   4       41.10       62.68     10.70 o 
  -4  20   4      110.43      110.23      8.13 o 
  -3  20   4      234.95      232.27     15.40 o 
  -2  20   4        3.89        0.13      2.88 o 
  -1  20   4        5.62        0.91      4.63 o 
   0  20   4        3.45        1.19      3.27 o 
   1  20   4       10.40       16.25      4.31 o 
   2  20   4      151.50      117.70     15.13 o 
   3  20   4        4.15        4.40      3.61 o 
   4  20   4       19.22       20.62      5.08 o 
   5  20   4        1.92        1.39      3.40 o 
  -7  21   4       39.19       41.19      5.28 o 
  -6  21   4       97.60       97.46      7.35 o 
  -5  21   4        0.05       -2.09      3.33 o 
  -4  21   4        7.81       17.03      5.02 o 
  -3  21   4      148.35      125.08      8.81 o 
  -2  21   4       33.10       36.26      5.68 o 
  -1  21   4       24.49       31.91      5.45 o 
   0  21   4       49.02       39.55      5.77 o 
   1  21   4       13.19       14.92      4.35 o 
   2  21   4        0.71        0.93      3.57 o 
   3  21   4      240.63      221.77     11.34 o 
   4  21   4       60.86       42.15      6.19 o 
  -6  22   4        6.97        7.86      4.53 o 
  -5  22   4        1.76       -4.86      4.09 o 
  -4  22   4       24.74       30.32     10.68 o 
  -3  22   4       27.76       32.07      5.90 o 
  -2  22   4        2.44        0.36      3.46 o 
  -1  22   4      161.12      159.09      9.84 o 
   0  22   4        0.13        1.89      4.48 o 
   1  22   4       72.20       72.02     15.67 o 
   2  22   4        1.71       -1.71      3.25 o 
   3  22   4        0.87        6.42      4.07 o 
  -5  23   4        5.96        4.19     13.03 o 
  -4  23   4        0.04       -2.50      3.53 o 
  -3  23   4       46.91       48.83      6.80 o 
  -2  23   4        0.00       -0.71      3.99 o 
  -1  23   4       18.09       25.39      5.68 o 
   0  23   4       44.17       38.49      6.28 o 
   1  23   4       45.45       57.52     11.94 o 
   2  23   4      230.81      215.07     11.64 o 
  -3  24   4      102.53      130.19     20.97 o 
  -2  24   4       13.31       15.26      7.69 o 
  -1  24   4        0.60        2.75      3.93 o 
   0  24   4        9.33       13.70      4.81 o 
 -13   1   5       49.08       38.76      5.97 o 
 -12   1   5       21.59       18.44      4.64 o 
 -11   1   5       17.23       19.18      4.52 o 
 -10   1   5        6.24        4.75      2.97 o 
  -9   1   5      245.81      236.17      9.62 o 
  -8   1   5      816.74      793.96     17.85 o 
  -7   1   5       21.56       21.10      3.57 o 
  -6   1   5       81.11       78.25      2.79 o 
  -5   1   5      725.78      716.95      9.11 o 
  -4   1   5       12.94       18.34      1.76 o 
  -3   1   5       85.16       90.79      3.22 o 
  -2   1   5       77.07       90.88      3.74 o 
  -1   1   5     1865.25     2103.80     19.15 o 
   0   1   5       13.37       16.30      1.57 o 
   1   1   5      438.28      461.63      6.87 o 
   2   1   5      303.38      311.85      5.77 o 
   3   1   5      168.05      168.76      4.49 o 
   4   1   5       32.59       36.20      2.63 o 
   5   1   5       25.92       23.27      3.12 o 
   6   1   5       43.58       49.75      6.18 o 
   7   1   5       41.28       32.79      7.40 o 
   8   1   5       27.92       14.65      6.30 o 
 -13   2   5       16.11       17.00      4.85 o 
 -12   2   5       17.49       16.06      4.38 o 
 -11   2   5       16.36       14.27      4.33 o 
 -10   2   5      847.51      839.98     19.35 o 
  -9   2   5       88.50       79.74      7.99 o 
  -8   2   5     1251.70     1231.55     28.63 o 
  -7   2   5        0.14       -1.88      1.37 o 
  -6   2   5        6.86        5.33      1.75 o 
  -5   2   5      317.44      306.52      5.49 o 
  -4   2   5       44.74       56.08      2.58 o 
  -3   2   5       46.00       45.11      3.39 o 
  -2   2   5      129.82      152.71      4.90 o 
  -1   2   5       63.40       67.97      2.37 o 
   0   2   5      427.19      450.94      6.59 o 
   1   2   5      229.02      247.95      4.78 o 
   2   2   5      686.80      713.90      9.31 o 
   3   2   5        0.68        0.99      1.58 o 
   4   2   5       86.54       82.71      4.55 o 
   5   2   5       51.78       49.41      3.98 o 
   6   2   5      107.29      110.19      5.67 o 
   7   2   5       34.50       35.48      7.51 o 
   8   2   5       40.97       48.52      8.59 o 
   9   2   5      100.43      117.27     12.58 o 
 -13   3   5        3.88        3.05      3.87 o 
 -12   3   5       34.38       34.78      9.19 o 
 -11   3   5      162.85      164.95     11.35 o 
 -10   3   5       54.73       53.54      5.58 o 
  -9   3   5      319.92      306.18     10.92 o 
  -8   3   5      677.27      698.60     17.62 o 
  -7   3   5        0.37        1.16      1.87 o 
  -6   3   5       98.72       98.04      4.26 o 
  -5   3   5        1.14        1.29      1.09 o 
  -4   3   5      799.94      857.13     10.48 o 
  -3   3   5     1403.78     1510.64     15.74 o 
  -2   3   5      554.04      602.58      9.84 o 
  -1   3   5       27.64       30.84      1.71 o 
   0   3   5        7.12       16.22      1.49 o 
   1   3   5        3.11        3.27      1.11 o 
   2   3   5      253.06      263.03      6.86 o 
   3   3   5      159.53      162.52      5.74 o 
   4   3   5      205.87      223.27      7.00 o 
   5   3   5      270.77      278.97      8.14 o 
   6   3   5       46.81       49.98      5.11 o 
   7   3   5        8.66       10.07      3.59 o 
   8   3   5       31.40       18.46      6.48 o 
   9   3   5      137.27      125.53     12.89 o 
 -13   4   5      176.40      178.64     10.44 o 
 -12   4   5       62.90       60.74      6.56 o 
 -11   4   5       13.22       19.33      4.37 o 
 -10   4   5       43.40       42.34      5.28 o 
  -9   4   5       13.95       22.57      4.21 o 
  -8   4   5       32.94       37.09      4.50 o 
  -7   4   5      243.26      235.13      6.50 o 
  -6   4   5      191.90      181.76      6.32 o 
  -5   4   5      236.59      225.32      6.20 o 
  -4   4   5      701.36      726.88      9.48 o 
  -3   4   5      100.18       83.36      5.64 o 
  -2   4   5      651.36      682.76      9.24 o 
  -1   4   5        2.13        0.25      0.88 o 
   0   4   5      872.35      908.04      9.16 o 
   1   4   5     2289.81     2335.49     28.72 o 
   2   4   5       66.42       61.34      3.75 o 
   3   4   5        6.25        5.53      2.65 o 
   4   4   5      340.97      339.42     19.29 o 
   5   4   5        5.62        3.57      2.64 o 
   6   4   5       11.29        6.27      4.02 o 
   7   4   5      134.70      131.04     11.00 o 
   8   4   5      180.33      169.38     13.86 o 
   9   4   5       22.56       36.67      8.66 o 
 -13   5   5       22.58       19.23      6.95 o 
 -12   5   5        4.06        5.84      3.70 o 
 -11   5   5       16.64       17.57      4.31 o 
 -10   5   5      399.12      384.60     28.12 o 
  -9   5   5      720.99      745.24     17.59 o 
  -8   5   5      278.08      277.63      7.43 o 
  -7   5   5       20.86       16.70      2.53 o 
  -6   5   5      157.04      164.32      7.98 o 
  -5   5   5     1460.64     1449.14     18.70 o 
  -4   5   5        1.35        2.77      2.52 o 
  -3   5   5       13.72       14.05      2.67 o 
  -2   5   5      768.59      846.90     10.72 o 
  -1   5   5       26.85       30.95      1.65 o 
   0   5   5      453.02      468.55      8.84 o 
   1   5   5      639.83      646.74     11.03 o 
   2   5   5       40.81       36.91      3.83 o 
   3   5   5       43.48       41.51      4.20 o 
   4   5   5       12.73       18.06      3.42 o 
   5   5   5        8.90        9.49      3.88 o 
   6   5   5        0.15        1.70      2.73 o 
   7   5   5       43.75       45.40      5.55 o 
   8   5   5        0.67        2.84      3.28 o 
   9   5   5       46.48       50.35      9.70 o 
 -13   6   5       33.79       30.69      8.51 o 
 -12   6   5      120.32      120.03      8.43 o 
 -11   6   5      169.11      149.33      8.82 o 
 -10   6   5      122.27      123.12      8.34 o 
  -9   6   5       30.94       22.50      4.18 o 
  -8   6   5       54.70       58.54      3.98 o 
  -7   6   5       76.29       76.06      5.12 o 
  -6   6   5      634.90      614.20     11.22 o 
  -5   6   5        2.88        4.92      1.91 o 
  -4   6   5        9.40       11.58      2.38 o 
  -3   6   5       33.56       30.35      3.31 o 
  -2   6   5       20.08       24.66      2.49 o 
  -1   6   5       64.29       71.16      2.22 o 
   0   6   5      644.02      634.96     10.63 o 
   1   6   5      272.21      235.76      6.26 o 
   2   6   5      229.02      245.45      8.49 o 
   3   6   5      122.22      119.68      6.54 o 
   4   6   5       85.10       93.01      6.10 o 
   5   6   5       56.34       55.21      5.22 o 
   6   6   5       18.91       16.57      3.94 o 
   7   6   5        9.80        4.75      3.35 o 
   8   6   5       61.95       68.29      6.73 o 
   9   6   5       25.52       19.28      4.84 o 
 -13   7   5       93.74      116.14     13.55 o 
 -12   7   5        9.01       12.19      4.22 o 
 -11   7   5      269.54      246.03     10.93 o 
 -10   7   5      268.05      258.64     11.22 o 
  -9   7   5       48.52       57.13      7.02 o 
  -8   7   5      106.10      107.20      5.07 o 
  -7   7   5      182.26      195.14      9.60 o 
  -6   7   5        0.78       -0.85      1.66 o 
  -5   7   5      573.09      565.83     10.62 o 
  -4   7   5      461.06      461.55     11.25 o 
  -3   7   5       48.01       48.47      4.03 o 
  -2   7   5       25.39       25.13      4.24 o 
  -1   7   5       83.28       88.25      8.47 o 
   0   7   5      419.89      457.31     10.27 o 
   1   7   5       68.72       62.51      7.95 o 
   2   7   5      754.52      744.04     12.06 o 
   3   7   5      360.54      367.12     10.98 o 
   4   7   5        0.57        0.15      2.42 o 
   5   7   5       96.26       79.43      6.11 o 
   6   7   5       10.45        9.76      3.57 o 
   7   7   5       31.82       36.34      5.72 o 
   8   7   5       83.89       67.41      6.83 o 
   9   7   5       91.23       86.87      7.94 o 
 -13   8   5        1.34        0.73      5.57 o 
 -12   8   5        5.31       11.35      6.24 o 
 -11   8   5        8.49        8.60      3.58 o 
 -10   8   5      162.29      151.72     19.99 o 
  -9   8   5      898.64      905.88     19.95 o 
  -8   8   5       78.69       66.22      4.31 o 
  -7   8   5      175.82      160.97      5.96 o 
  -6   8   5       47.74       43.85      5.26 o 
  -5   8   5      143.74      140.44      5.39 o 
  -4   8   5       84.75       86.40      5.19 o 
  -3   8   5      147.70      147.28      8.02 o 
  -2   8   5      340.79      333.98      7.68 o 
  -1   8   5      205.78      206.46      6.01 o 
   0   8   5       70.95       68.93      5.21 o 
   1   8   5      489.79      505.37      9.52 o 
   2   8   5       91.93       81.30      4.08 o 
   3   8   5       31.92       33.93      4.24 o 
   4   8   5      428.25      415.55     12.42 o 
   5   8   5      165.13      159.53     11.55 o 
   6   8   5        2.11        4.68      3.13 o 
   7   8   5       48.89       55.94      8.48 o 
   8   8   5       19.76       13.91      4.42 o 
   9   8   5        1.45        5.24      6.16 o 
 -12   9   5      179.86      243.90     17.50 o 
 -11   9   5       26.38       34.72      5.33 o 
 -10   9   5        3.37        4.19      3.39 o 
  -9   9   5      600.71      624.58     17.08 o 
  -8   9   5      137.51      119.67      5.56 o 
  -7   9   5      132.07      112.54      5.27 o 
  -6   9   5        0.03       -2.46      1.70 o 
  -5   9   5        1.19        1.53      1.82 o 
  -4   9   5        5.23        7.68      2.66 o 
  -3   9   5       16.69       21.57      4.22 o 
  -2   9   5       72.14       68.31      3.77 o 
  -1   9   5       97.25       98.13      4.39 o 
   0   9   5        4.38        3.98      1.81 o 
   1   9   5      290.12      281.48      7.02 o 
   2   9   5       25.21       29.49      3.99 o 
   3   9   5        4.68        2.64      5.39 o 
   4   9   5       20.51       21.07      4.21 o 
   5   9   5       34.92       33.06      4.71 o 
   6   9   5        0.15        5.22      3.16 o 
   7   9   5       26.85       27.03      4.99 o 
   8   9   5       27.73       27.06      5.49 o 
   9   9   5       11.10       14.63      4.91 o 
 -12  10   5      208.94      189.87     16.06 o 
 -11  10   5       45.04       54.03      9.72 o 
 -10  10   5        5.51        3.26      3.13 o 
  -9  10   5      343.41      330.81      9.23 o 
  -8  10   5        8.15        8.75      4.06 o 
  -7  10   5       19.48       16.78      2.95 o 
  -6  10   5       28.58       29.80      4.41 o 
  -5  10   5        1.64        2.37      1.98 o 
  -4  10   5        5.33        2.21      2.41 o 
  -3  10   5       68.66       58.21      3.77 o 
  -2  10   5       18.39       17.13      2.53 o 
  -1  10   5      183.31      163.51      7.90 o 
   0  10   5      229.73      237.48      7.82 o 
   1  10   5        0.09        1.65      2.35 o 
   2  10   5     1245.66     1232.37     22.84 o 
   3  10   5      276.73      268.69      9.98 o 
   4  10   5       32.82       38.14      4.87 o 
   5  10   5       10.79        8.28      3.33 o 
   6  10   5      794.36      775.82     37.83 o 
   7  10   5      300.02      288.98     12.02 o 
   8  10   5       16.64       12.54      4.60 o 
 -12  11   5        0.11        8.22      6.24 o 
 -11  11   5      629.14      571.05     25.98 o 
 -10  11   5       59.84       63.22     10.18 o 
  -9  11   5      178.36      173.84     11.30 o 
  -8  11   5       52.39       55.40      4.34 o 
  -7  11   5       22.26       23.05      3.23 o 
  -6  11   5        3.01       -0.18      2.11 o 
  -5  11   5        9.17       12.22      5.41 o 
  -4  11   5      320.15      318.43      8.34 o 
  -3  11   5      446.75      436.90     10.04 o 
  -2  11   5       17.80       19.38      2.72 o 
  -1  11   5      311.45      299.45      9.01 o 
   0  11   5     1071.23     1023.81     20.49 o 
   1  11   5      279.44      275.60     18.08 o 
   2  11   5       11.64        8.37      3.73 o 
   3  11   5       79.40       88.85     15.01 o 
   4  11   5        0.51       -3.48      2.32 o 
   5  11   5        5.67        6.55      3.20 o 
   6  11   5       39.13       43.53      8.03 o 
   7  11   5       14.39       18.24      4.62 o 
   8  11   5       58.57       54.53     12.24 o 
 -12  12   5       73.61      112.22     13.82 o 
 -11  12   5      147.80      147.72     14.28 o 
 -10  12   5       13.91        6.61      5.49 o 
  -9  12   5       13.61       12.24      3.12 o 
  -8  12   5      125.96      110.93      5.74 o 
  -7  12   5       15.43       15.02      2.92 o 
  -6  12   5       24.29       26.43      3.39 o 
  -5  12   5       97.64       92.80      4.95 o 
  -4  12   5       46.20       58.32      4.20 o 
  -3  12   5      131.09      131.10      5.54 o 
  -2  12   5       11.66       14.03      2.63 o 
  -1  12   5       29.28       31.33      3.14 o 
   0  12   5     1590.20     1553.94     26.70 o 
   1  12   5       26.85       23.04      4.03 o 
   2  12   5       60.97       52.14      5.49 o 
   3  12   5      156.93      162.61      9.39 o 
   4  12   5        0.45        1.31      2.77 o 
   5  12   5       21.73       31.30      5.05 o 
   6  12   5       71.82       66.79      8.33 o 
   7  12   5       15.85       20.83      4.92 o 
   8  12   5        6.53       -3.24      4.80 o 
 -11  13   5      189.53      240.44     17.54 o 
 -10  13   5       67.37       64.36     10.14 o 
  -9  13   5       24.58       28.27      7.66 o 
  -8  13   5      354.03      326.53      9.42 o 
  -7  13   5        9.43       11.13      2.89 o 
  -6  13   5       20.16       21.55      3.21 o 
  -5  13   5      107.58       96.21      5.31 o 
  -4  13   5       71.44       68.78      4.78 o 
  -3  13   5      861.35      877.28     14.85 o 
  -2  13   5      284.99      283.08      8.10 o 
  -1  13   5      293.55      286.94     10.47 o 
   0  13   5      909.56      860.85     18.91 o 
   1  13   5      116.78      117.33      7.23 o 
   2  13   5       29.83       28.75      4.46 o 
   3  13   5       21.45       16.70      5.37 o 
   4  13   5        2.78        0.26      2.74 o 
   5  13   5       60.38       51.93      8.31 o 
   6  13   5       16.45       18.86      4.71 o 
   7  13   5        2.77        7.28      4.14 o 
 -11  14   5       16.68       22.70      7.87 o 
 -10  14   5       78.37       92.78      7.76 o 
  -9  14   5      344.87      320.77     12.46 o 
  -8  14   5        0.03        1.40      3.43 o 
  -7  14   5      239.58      225.55      6.67 o 
  -6  14   5        3.10        6.62      2.25 o 
  -5  14   5        0.55        1.83      3.11 o 
  -4  14   5      723.13      736.24     14.02 o 
  -3  14   5       21.28       26.58      3.37 o 
  -2  14   5      281.95      272.87      9.51 o 
  -1  14   5      407.43      394.45     27.44 o 
   0  14   5        1.48        0.15      2.68 o 
   1  14   5        6.15        2.91      2.77 o 
   2  14   5      123.94      111.89      7.35 o 
   3  14   5      106.08       97.63     12.13 o 
   4  14   5      179.11      191.28     15.07 o 
   5  14   5       29.48       26.00      4.89 o 
   6  14   5       37.47       31.87      5.51 o 
   7  14   5        0.00        5.28      7.57 o 
 -10  15   5        9.68       10.05      4.31 o 
  -9  15   5       14.59        9.48     10.40 o 
  -8  15   5       25.96       25.74      3.94 o 
  -7  15   5        1.85        4.68      2.30 o 
  -6  15   5      435.66      430.35      9.47 o 
  -5  15   5       48.69       52.89      4.51 o 
  -4  15   5        0.70       -0.38      2.30 o 
  -3  15   5       34.84       33.73      3.73 o 
  -2  15   5       84.82       88.13     12.63 o 
  -1  15   5      382.63      364.15     12.33 o 
   0  15   5       73.75       71.55      6.22 o 
   1  15   5      135.71      142.04      8.09 o 
   2  15   5        4.67        4.27      5.64 o 
   3  15   5       27.11       23.35      5.29 o 
   4  15   5       22.77       29.32      5.05 o 
   5  15   5      205.92      189.75      9.98 o 
   6  15   5        7.43        1.46      3.65 o 
   7  15   5       71.25       61.55      7.13 o 
 -10  16   5       17.13       14.97      4.88 o 
  -9  16   5        9.31       11.98      3.93 o 
  -8  16   5        0.57       -0.76      2.65 o 
  -7  16   5       22.11       12.05      4.38 o 
  -6  16   5       55.74       65.41      5.60 o 
  -5  16   5      127.51      137.88     10.57 o 
  -4  16   5      188.73      186.20      7.31 o 
  -3  16   5     1007.70     1003.62     21.99 o 
  -2  16   5      303.55      282.48     11.20 o 
  -1  16   5      166.11      161.20     16.23 o 
   0  16   5       22.51       23.68      4.50 o 
   1  16   5      236.03      245.84     20.01 o 
   2  16   5      150.95      148.21     10.44 o 
   3  16   5        4.71        2.65      3.14 o 
   4  16   5       65.47       67.53      6.70 o 
   5  16   5        5.08        3.13      4.89 o 
   6  16   5        0.34        3.69      3.68 o 
  -9  17   5       10.79       15.23      5.60 o 
  -8  17   5       10.45       16.06      4.41 o 
  -7  17   5       85.19       90.86      6.25 o 
  -6  17   5       80.90       86.36      5.84 o 
  -5  17   5       49.28       61.01      5.04 o 
  -4  17   5      107.80      120.27      6.31 o 
  -3  17   5     1147.92     1159.41     24.49 o 
  -2  17   5       62.53       61.47      6.31 o 
  -1  17   5      174.90      181.74      9.39 o 
   0  17   5      249.39      256.72     10.97 o 
   1  17   5        0.72       -1.61      2.75 o 
   2  17   5      155.17      145.71      8.88 o 
   3  17   5        9.21        4.85      3.58 o 
   4  17   5       28.37       25.17      5.05 o 
   5  17   5       28.84       37.63      6.00 o 
   6  17   5       97.22       94.08      8.31 o 
  -9  18   5       13.32       26.83      5.61 o 
  -8  18   5       28.29       36.26      6.36 o 
  -7  18   5       31.20       20.37      5.39 o 
  -6  18   5       27.46       26.93      4.22 o 
  -5  18   5      124.37      108.83     11.58 o 
  -4  18   5       14.37       14.98      4.38 o 
  -3  18   5      172.01      195.58     10.19 o 
  -2  18   5        8.55       10.20      4.00 o 
  -1  18   5       20.53       22.35      4.64 o 
   0  18   5        1.04        0.76      3.43 o 
   1  18   5        4.05        5.10      3.49 o 
   2  18   5        1.50        4.39      3.56 o 
   3  18   5       64.28       80.93      7.40 o 
   4  18   5      140.36      121.14      9.28 o 
   5  18   5        6.76        9.09      4.18 o 
  -8  19   5       74.41       86.35      6.58 o 
  -7  19   5        1.62       -0.67      2.90 o 
  -6  19   5       60.54       57.75      6.10 o 
  -5  19   5      381.41      382.56     14.28 o 
  -4  19   5        4.24       -0.87      3.34 o 
  -3  19   5       40.02       47.18      7.90 o 
  -2  19   5       89.15       88.39      7.55 o 
  -1  19   5        1.63        4.70      6.52 o 
   0  19   5        2.41        0.76      3.06 o 
   1  19   5      168.11      159.66     12.53 o 
   2  19   5        3.89        3.85      3.51 o 
   3  19   5       21.55       37.13     14.43 o 
   4  19   5        0.16       -0.30      3.50 o 
  -7  20   5       79.81      121.71      8.90 o 
  -6  20   5       71.44       76.15      7.76 o 
  -5  20   5      124.18      138.14      9.45 o 
  -4  20   5      125.82      136.11      9.40 o 
  -3  20   5        1.36        4.15      3.83 o 
  -2  20   5        3.40        4.06      3.78 o 
  -1  20   5       11.52       14.65      4.55 o 
   0  20   5       27.68       29.75      5.64 o 
   1  20   5       49.75       47.81      6.35 o 
   2  20   5       11.48       12.55      4.51 o 
   3  20   5       17.16       13.03      4.44 o 
   4  20   5        0.09       -2.37      3.40 o 
  -6  21   5       17.37       10.75      4.83 o 
  -5  21   5      471.65      539.53     17.90 o 
  -4  21   5       48.67       50.43      7.76 o 
  -3  21   5        0.49        1.65      3.64 o 
  -2  21   5      206.12      219.22     21.37 o 
  -1  21   5       26.45       36.77      6.11 o 
   0  21   5       18.93       23.50      5.21 o 
   1  21   5        2.61        0.91      3.61 o 
   2  21   5       20.87       14.87      8.59 o 
   3  21   5       60.54       74.34      7.98 o 
  -5  22   5        7.24       10.47      8.35 o 
  -4  22   5      569.16      674.45     28.74 o 
  -3  22   5        8.97       11.07      4.75 o 
  -2  22   5       28.27       31.07      5.87 o 
  -1  22   5       57.67       63.59      8.81 o 
   0  22   5       72.13       78.02     10.93 o 
   1  22   5       29.86       27.59      5.91 o 
  -3  23   5       25.13       27.48      5.96 o 
  -2  23   5        0.02        1.91      3.94 o 
  -1  23   5        5.51        3.46      4.10 o 
 -13   0   6      122.76      133.49     13.57 o 
 -12   0   6        2.48       -2.86      4.47 o 
 -11   0   6       15.40        8.79      5.09 o 
 -10   0   6      355.20      313.84     16.83 o 
  -9   0   6      126.83      125.22     11.00 o 
  -8   0   6      287.90      279.44     15.03 o 
  -7   0   6      556.00      537.42     20.32 o 
  -6   0   6     2499.58     2449.45     51.08 o 
  -5   0   6      531.55      509.30     11.49 o 
  -4   0   6       89.33       87.18      4.97 o 
  -3   0   6      509.98      514.98     28.50 o 
  -2   0   6     1549.51     1546.30     19.00 o 
  -1   0   6      355.71      332.23      8.55 o 
   0   0   6        1.19        4.21      1.91 o 
   1   0   6      330.53      332.28     20.30 o 
   2   0   6     3529.53     3663.77     70.09 o 
   3   0   6       13.81       13.37      5.53 o 
   4   0   6      827.92      857.58     28.40 o 
   5   0   6     1103.07     1112.41     34.40 o 
   6   0   6       17.99       19.83      7.12 o 
   7   0   6       38.08       50.46      9.45 o 
 -13   1   6        8.61        9.24      4.13 o 
 -12   1   6        5.59        6.86      3.81 o 
 -11   1   6        2.90        4.20      5.65 o 
 -10   1   6       12.14        4.23      3.32 o 
  -9   1   6      703.64      672.86     17.10 o 
  -8   1   6     1678.48     1670.19     42.14 o 
  -7   1   6      613.66      604.82     15.22 o 
  -6   1   6      666.72      655.24     13.99 o 
  -5   1   6      335.31      343.70      6.53 o 
  -4   1   6        2.09        1.82      1.40 o 
  -3   1   6      120.06      116.34      6.56 o 
  -2   1   6      170.66      195.16      4.96 o 
  -1   1   6      462.11      484.76      7.45 o 
   0   1   6       99.06       99.22      3.41 o 
   1   1   6       49.93       54.33      3.89 o 
   2   1   6        9.40        8.18      3.19 o 
   3   1   6      891.48      889.30     19.80 o 
   4   1   6      277.16      283.34     18.99 o 
   5   1   6     1003.04      989.70     22.56 o 
   6   1   6        0.37        2.74      6.85 o 
   7   1   6       95.89      110.57     12.30 o 
   8   1   6       14.33       19.19      7.40 o 
 -13   2   6        8.52        4.25      3.98 o 
 -12   2   6        6.38       12.11      7.19 o 
 -11   2   6       15.89       17.44      4.37 o 
 -10   2   6       30.80       24.89      7.41 o 
  -9   2   6       48.51       48.21      8.19 o 
  -8   2   6     1362.22     1307.79     24.62 o 
  -7   2   6        0.72        0.78      2.64 o 
  -6   2   6     1495.84     1501.72     19.68 o 
  -5   2   6       13.16       14.86      3.22 o 
  -4   2   6       25.83       28.35      2.40 o 
  -3   2   6       59.46       56.87      3.08 o 
  -2   2   6        1.59        1.30      1.34 o 
  -1   2   6       65.72       69.03      3.26 o 
   0   2   6      100.12       97.81      4.71 o 
   1   2   6      261.38      262.91      7.01 o 
   2   2   6      822.44      814.46     13.60 o 
   3   2   6      449.62      471.61     10.38 o 
   4   2   6        2.46        1.12      4.14 o 
   5   2   6      456.68      454.07     17.39 o 
   6   2   6       18.79       19.46      4.60 o 
   7   2   6       12.77       18.49      7.21 o 
   8   2   6        1.18       -0.88      5.02 o 
 -13   3   6        1.45       -0.22      3.60 o 
 -12   3   6        5.54        3.74      3.57 o 
 -11   3   6      550.92      591.48     33.45 o 
 -10   3   6      367.46      346.06     12.58 o 
  -9   3   6      276.95      273.13     10.82 o 
  -8   3   6      649.81      679.08     16.77 o 
  -7   3   6      747.78      729.18     16.98 o 
  -6   3   6     1599.11     1578.42     20.55 o 
  -5   3   6       19.26       18.71      2.12 o 
  -4   3   6       14.44       16.63      2.09 o 
  -3   3   6       24.23       27.20      2.43 o 
  -2   3   6      134.58      148.98      4.45 o 
  -1   3   6      117.22      118.56      3.28 o 
   0   3   6      602.97      605.65     10.92 o 
   1   3   6       23.77       23.92      2.82 o 
   2   3   6     1053.94     1033.29     20.77 o 
   3   3   6      775.29      760.59     13.71 o 
   4   3   6      649.75      674.46     18.62 o 
   5   3   6      206.52      208.71     14.63 o 
   6   3   6       36.25       35.94      7.95 o 
   7   3   6       57.62       60.29     10.11 o 
   8   3   6       32.63       26.77      8.15 o 
 -13   4   6        1.08        2.80      3.90 o 
 -12   4   6        8.95       11.36      4.41 o 
 -11   4   6        0.80        6.05      3.62 o 
 -10   4   6       89.75       91.68      8.14 o 
  -9   4   6      191.35      209.03      9.64 o 
  -8   4   6       79.74       68.37      6.78 o 
  -7   4   6      362.23      357.47      8.65 o 
  -6   4   6      400.21      394.80      9.07 o 
  -5   4   6       19.85       22.53      2.91 o 
  -4   4   6     1184.88     1214.56     14.34 o 
  -3   4   6      120.50      129.71      4.90 o 
  -2   4   6       38.76       43.47      3.80 o 
  -1   4   6      371.22      384.38      7.30 o 
   0   4   6       15.00       17.01      2.67 o 
   1   4   6        6.22        7.05      2.21 o 
   2   4   6     1385.43     1350.67     19.17 o 
   3   4   6      459.17      454.11     10.45 o 
   4   4   6        1.76       -0.43      2.62 o 
   5   4   6      127.88      134.65      7.75 o 
   6   4   6      103.54       96.60     11.13 o 
   7   4   6      262.21      244.80     16.77 o 
   8   4   6        1.71        5.16      5.62 o 
 -13   5   6       14.79       13.84      5.87 o 
 -12   5   6       11.45        7.85      4.18 o 
 -11   5   6       78.76       75.90      7.03 o 
 -10   5   6      176.89      163.63      9.11 o 
  -9   5   6       77.65       72.88      6.44 o 
  -8   5   6      378.62      374.83     12.36 o 
  -7   5   6      715.63      719.75     12.91 o 
  -6   5   6      137.71      133.32      5.49 o 
  -5   5   6      109.86      104.19      5.25 o 
  -4   5   6     1319.28     1285.42     18.11 o 
  -3   5   6      207.33      211.70      6.07 o 
  -2   5   6       38.01       40.09      4.07 o 
  -1   5   6      145.52      150.61      4.64 o 
   0   5   6      383.28      412.42      7.80 o 
   1   5   6      243.57      232.00     10.00 o 
   2   5   6      437.44      427.22     14.47 o 
   3   5   6       33.35       32.57      6.87 o 
   4   5   6      115.39      122.45      7.18 o 
   5   5   6       14.84       18.03      5.87 o 
   6   5   6       33.09       24.55      7.18 o 
   7   5   6        0.02       -0.07      5.09 o 
   8   5   6      178.80      220.01     16.72 o 
 -12   6   6        0.35        1.98      8.38 o 
 -11   6   6      458.01      518.72     22.21 o 
 -10   6   6      128.09      112.57      7.78 o 
  -9   6   6       11.54        5.86      3.44 o 
  -8   6   6      647.39      618.42     35.75 o 
  -7   6   6      191.65      184.86      6.55 o 
  -6   6   6      576.22      555.56     21.20 o 
  -5   6   6      511.69      510.95     14.39 o 
  -4   6   6      672.81      687.93     14.74 o 
  -3   6   6      273.72      295.79      7.58 o 
  -2   6   6       26.54       28.66      2.93 o 
  -1   6   6        1.24        1.50      1.77 o 
   0   6   6      666.79      639.67     11.54 o 
   1   6   6     1846.22     1851.02     22.97 o 
   2   6   6       58.43       57.62      3.90 o 
   3   6   6      349.00      342.23     11.10 o 
   4   6   6       56.65       53.66      5.34 o 
   5   6   6        7.10        3.89      2.99 o 
   6   6   6       44.75       44.61      5.58 o 
   7   6   6       56.57       54.20      9.85 o 
   8   6   6        0.68        6.35      6.32 o 
 -12   7   6       10.25        4.17      3.81 o 
 -11   7   6      880.64      880.29     21.56 o 
 -10   7   6       75.84       73.62      6.76 o 
  -9   7   6       26.03       24.15      4.54 o 
  -8   7   6        2.56        0.63      2.85 o 
  -7   7   6      618.27      584.68     11.81 o 
  -6   7   6       28.04       33.06      3.44 o 
  -5   7   6      753.57      707.93     12.88 o 
  -4   7   6        0.39        0.33      2.89 o 
  -3   7   6       25.23       25.46      2.94 o 
  -2   7   6      911.63      942.25     23.36 o 
  -1   7   6      434.03      421.69      9.65 o 
   0   7   6     1941.44     1902.32     23.44 o 
   1   7   6      133.39      131.41      5.37 o 
   2   7   6        0.08        2.44      2.62 o 
   3   7   6      293.79      290.96     10.44 o 
   4   7   6       34.58       33.01      4.64 o 
   5   7   6        0.11        0.25      2.82 o 
   6   7   6      175.66      190.20     15.06 o 
   7   7   6       71.10       65.02     10.44 o 
   8   7   6        0.93       -5.31      4.58 o 
 -12   8   6       37.61       52.90     12.11 o 
 -11   8   6       19.70       31.42      5.63 o 
 -10   8   6      159.58      146.82      8.69 o 
  -9   8   6       34.97       31.61      5.17 o 
  -8   8   6      100.81      100.82      5.38 o 
  -7   8   6       29.92       34.69      3.63 o 
  -6   8   6      240.87      224.27      7.25 o 
  -5   8   6      369.53      383.15      9.37 o 
  -4   8   6      854.88      848.92     17.34 o 
  -3   8   6       22.62       23.32      2.96 o 
  -2   8   6      113.67      117.71      5.11 o 
  -1   8   6      211.76      218.21      6.81 o 
   0   8   6      405.97      417.09     10.22 o 
   1   8   6       78.11       80.68      4.44 o 
   2   8   6      134.18      125.96      7.18 o 
   3   8   6       22.22       17.27      7.91 o 
   4   8   6        0.18        4.99      2.99 o 
   5   8   6       21.19       16.94      4.28 o 
   6   8   6       49.45       50.76      5.91 o 
   7   8   6        3.96        4.62      4.62 o 
   8   8   6      129.90      130.09     14.06 o 
 -12   9   6       10.71        0.59      5.38 o 
 -11   9   6       47.38       46.08      6.13 o 
 -10   9   6       47.61       44.27      5.71 o 
  -9   9   6       30.36       26.21      4.83 o 
  -8   9   6       51.35       60.29      8.40 o 
  -7   9   6       45.63       43.25      3.98 o 
  -6   9   6       53.00       51.66      4.14 o 
  -5   9   6       57.98       52.70      4.10 o 
  -4   9   6      196.54      200.40      6.76 o 
  -3   9   6      193.24      186.44     11.92 o 
  -2   9   6      552.86      533.40     10.82 o 
  -1   9   6       55.41       62.58      4.15 o 
   0   9   6       18.10       16.77      2.77 o 
   1   9   6     1207.74     1154.99     22.12 o 
   2   9   6      215.92      200.91      8.90 o 
   3   9   6      365.06      359.92     22.22 o 
   4   9   6       20.80       23.12      4.26 o 
   5   9   6       56.44       53.01      5.95 o 
   6   9   6       11.90       13.45      4.19 o 
   7   9   6       10.37        4.78      3.78 o 
 -12  10   6       11.78       10.58      7.27 o 
 -11  10   6       12.96       11.09      4.35 o 
 -10  10   6        0.06       -0.53      3.58 o 
  -9  10   6      192.01      176.74     11.26 o 
  -8  10   6        1.08       -0.87      2.26 o 
  -7  10   6       48.57       38.81      3.92 o 
  -6  10   6      173.39      179.71      9.06 o 
  -5  10   6      252.16      261.61      8.05 o 
  -4  10   6       82.88       83.68      6.31 o 
  -3  10   6      148.52      153.41      6.04 o 
  -2  10   6     1573.25     1562.74     21.11 o 
  -1  10   6       89.63       86.00      6.09 o 
   0  10   6       74.43       87.52      6.24 o 
   1  10   6      164.83      162.02     22.12 o 
   2  10   6       70.03       64.11      5.71 o 
   3  10   6       41.42       47.85      5.39 o 
   4  10   6       10.92        9.62      3.41 o 
   5  10   6       91.21       88.95      7.20 o 
   6  10   6       83.22       97.17     12.25 o 
   7  10   6       27.61       29.47      5.85 o 
 -11  11   6        8.99       21.33      7.78 o 
 -10  11   6       56.72       62.64      6.55 o 
  -9  11   6        4.54        8.89      3.60 o 
  -8  11   6       62.43       49.62      5.23 o 
  -7  11   6       41.06       39.36      5.29 o 
  -6  11   6        2.73        2.88      2.31 o 
  -5  11   6      270.79      254.33      8.00 o 
  -4  11   6      502.40      504.94     11.21 o 
  -3  11   6      858.20      869.72     14.97 o 
  -2  11   6     1318.96     1328.11     30.84 o 
  -1  11   6      362.00      376.28      9.13 o 
   0  11   6        1.12        4.12      2.90 o 
   1  11   6      177.51      162.51      8.30 o 
   2  11   6        8.65       10.31      7.45 o 
   3  11   6       81.87       74.81      6.45 o 
   4  11   6        3.27        1.07      2.96 o 
   5  11   6       83.68       78.30      7.04 o 
   6  11   6      150.21      127.05      8.89 o 
   7  11   6       20.72       32.32      5.84 o 
 -11  12   6       11.42       15.23      6.96 o 
 -10  12   6       12.81       13.79      6.98 o 
  -9  12   6       12.12       11.98      4.02 o 
  -8  12   6        3.43        2.24      2.45 o 
  -7  12   6        1.75       -1.20      2.41 o 
  -6  12   6       11.30        5.87      2.52 o 
  -5  12   6      282.41      283.42     11.43 o 
  -4  12   6      161.97      151.82      6.42 o 
  -3  12   6       97.43      101.04      5.80 o 
  -2  12   6       11.47       12.23      3.82 o 
  -1  12   6      591.53      553.67     15.02 o 
   0  12   6        3.03        4.42      2.92 o 
   1  12   6        3.67        3.65      3.00 o 
   2  12   6      206.09      178.76      8.96 o 
   3  12   6        3.33        6.01      3.28 o 
   4  12   6       79.25       70.12      7.62 o 
   5  12   6        0.01        0.78      2.92 o 
   6  12   6        1.91       -1.43      3.25 o 
 -11  13   6       14.00       16.81      7.21 o 
 -10  13   6       58.03       62.89     10.27 o 
  -9  13   6       10.19        6.77      3.01 o 
  -8  13   6       21.63       24.74      3.80 o 
  -7  13   6       57.57       53.67      5.29 o 
  -6  13   6       35.52       35.64      3.96 o 
  -5  13   6        0.27       -1.51      2.25 o 
  -4  13   6      293.41      313.43     13.95 o 
  -3  13   6       33.67       37.32      3.93 o 
  -2  13   6      487.99      477.29     14.93 o 
  -1  13   6      381.59      368.32     12.67 o 
   0  13   6       41.72       37.93      5.16 o 
   1  13   6       45.31       50.57      9.27 o 
   2  13   6      109.58       92.52      7.06 o 
   3  13   6       67.05       63.50      6.40 o 
   4  13   6       59.89       73.42     10.18 o 
   5  13   6       11.98       13.45      4.31 o 
   6  13   6       51.16       41.59      6.16 o 
 -10  14   6        0.11       -6.96      4.78 o 
  -9  14   6       27.41       27.70      5.28 o 
  -8  14   6        0.34        1.97      2.68 o 
  -7  14   6       23.66       23.80      3.68 o 
  -6  14   6       10.20       11.90      2.92 o 
  -5  14   6       22.56       25.42      3.71 o 
  -4  14   6        1.09        3.01      2.71 o 
  -3  14   6      907.43      900.48     23.87 o 
  -2  14   6      235.38      238.67     10.31 o 
  -1  14   6       21.32       31.57      5.06 o 
   0  14   6       94.81       90.15      8.99 o 
   1  14   6       19.09       18.30      4.33 o 
   2  14   6       18.23       15.32      4.17 o 
   3  14   6       97.63       95.91      7.60 o 
   4  14   6       31.45       30.84      5.34 o 
   5  14   6       81.39       95.02      8.16 o 
   6  14   6        2.19        1.18      3.74 o 
 -10  15   6       34.08       31.71      8.77 o 
  -9  15   6        0.46       -1.42      3.25 o 
  -8  15   6        5.89        8.42      3.91 o 
  -7  15   6       60.81       66.78      5.34 o 
  -6  15   6       18.02       17.71      3.08 o 
  -5  15   6      276.90      276.70      9.06 o 
  -4  15   6       22.70       22.24      3.50 o 
  -3  15   6       11.34       10.74      3.92 o 
  -2  15   6       12.81       13.73      4.16 o 
  -1  15   6        0.86        3.62      3.17 o 
   0  15   6       13.46       17.05      4.41 o 
   1  15   6       10.31        6.92      3.45 o 
   2  15   6        9.48       17.19      4.42 o 
   3  15   6       30.42       35.00      5.45 o 
   4  15   6       34.85       34.01      5.65 o 
   5  15   6        2.79       -3.16      3.20 o 
  -9  16   6       16.98       20.79      5.15 o 
  -8  16   6        1.34        6.95      4.07 o 
  -7  16   6       11.81       12.58      2.95 o 
  -6  16   6      183.02      184.22      6.77 o 
  -5  16   6       62.79       63.66      7.31 o 
  -4  16   6        4.82        0.45      3.28 o 
  -3  16   6      539.12      531.04     42.32 o 
  -2  16   6      205.21      212.89     10.36 o 
  -1  16   6       80.91       91.87      7.50 o 
   0  16   6      319.85      312.71     12.37 o 
   1  16   6        0.01        1.53      3.15 o 
   2  16   6       27.54       31.83      5.51 o 
   3  16   6       85.26       80.30      7.41 o 
   4  16   6        0.54        3.08      3.62 o 
   5  16   6       13.31        4.25      4.33 o 
  -9  17   6        8.22       13.25      4.87 o 
  -8  17   6      106.16       99.42      6.81 o 
  -7  17   6        9.50       18.47      3.94 o 
  -6  17   6       12.60       16.30      3.17 o 
  -5  17   6        6.14       12.74      3.34 o 
  -4  17   6       29.22       29.56      5.39 o 
  -3  17   6      260.86      270.49     11.89 o 
  -2  17   6       77.62       77.12      7.20 o 
  -1  17   6       86.85       90.08     14.65 o 
   0  17   6       34.09       36.81      8.81 o 
   1  17   6        9.97        8.41      3.72 o 
   2  17   6       49.53       43.64      6.04 o 
   3  17   6       47.72       52.06      6.60 o 
   4  17   6       28.70       24.38      5.53 o 
  -8  18   6      103.04      113.89      7.37 o 
  -7  18   6        1.22        1.48      3.16 o 
  -6  18   6        2.44       -0.61      2.76 o 
  -5  18   6       12.28       12.54      4.52 o 
  -4  18   6       42.30       32.59      8.49 o 
  -3  18   6      101.77       98.61      8.11 o 
  -2  18   6      233.77      233.29     11.17 o 
  -1  18   6       58.51       72.56      7.16 o 
   0  18   6      145.48      162.38     10.16 o 
   1  18   6       59.74       62.05      6.88 o 
   2  18   6        8.91        8.05      4.15 o 
   3  18   6        0.22       -4.60      3.07 o 
  -7  19   6        1.99       -1.36      3.04 o 
  -6  19   6        0.57       -2.57      3.70 o 
  -5  19   6       33.95       38.72      8.99 o 
  -4  19   6      136.99      143.35     30.71 o 
  -3  19   6      381.65      393.81     24.32 o 
  -2  19   6       26.70       30.12      5.63 o 
  -1  19   6       20.32       24.85      5.23 o 
   0  19   6      225.15      214.57     11.09 o 
   1  19   6       15.59       13.36      4.52 o 
   2  19   6        6.92       10.38      4.51 o 
  -6  20   6      273.97      309.30     31.04 o 
  -5  20   6       42.60       35.76      6.27 o 
  -4  20   6       89.73      102.37      8.74 o 
  -3  20   6      206.41      222.78     12.67 o 
  -2  20   6       18.07       14.43      5.03 o 
  -1  20   6       75.69       69.76      7.58 o 
   0  20   6       48.95       48.06      6.83 o 
   1  20   6       24.25       20.44     14.70 o 
  -4  21   6        0.00       -4.89      3.46 o 
  -3  21   6        8.02        7.03      4.55 o 
  -2  21   6        6.99        0.53      3.67 o 
  -1  21   6        0.14       -4.54      3.38 o 
   0  21   6       43.26       48.32      7.03 o 
 -12   1   7        0.10       -1.41      3.12 o 
 -11   1   7       18.18       18.86      4.78 o 
 -10   1   7       38.28       26.31      4.94 o 
  -9   1   7       13.59       11.79      4.00 o 
  -8   1   7       36.91       29.66      5.08 o 
  -7   1   7       94.02       88.87      9.54 o 
  -6   1   7      183.35      167.56      8.47 o 
  -5   1   7       28.55       28.12      2.68 o 
  -4   1   7       39.79       44.47      3.25 o 
  -3   1   7        5.03        3.14      1.74 o 
  -2   1   7       61.83       59.89      2.63 o 
  -1   1   7       45.35       52.67      6.13 o 
   0   1   7      142.10      147.86     10.33 o 
   1   1   7      738.66      736.78     17.79 o 
   2   1   7      142.04      134.46      8.56 o 
   3   1   7      106.73      115.27      9.72 o 
   4   1   7      632.31      648.03     18.47 o 
   5   1   7        2.66        2.74      3.62 o 
   6   1   7        8.48        5.09      4.35 o 
   7   1   7       43.52       54.69     10.86 o 
 -12   2   7       21.55       13.99      4.63 o 
 -11   2   7        1.07       -1.29      3.24 o 
 -10   2   7        0.10        0.24      3.22 o 
  -9   2   7       47.45       51.64      6.45 o 
  -8   2   7      360.07      357.90     13.51 o 
  -7   2   7      514.67      504.26     14.61 o 
  -6   2   7      348.41      347.12     11.86 o 
  -5   2   7       67.51       57.26      4.04 o 
  -4   2   7        1.41        1.70      1.72 o 
  -3   2   7       23.24       34.37      2.53 o 
  -2   2   7        7.70        9.89      2.00 o 
  -1   2   7        5.76        8.64      2.00 o 
   0   2   7        3.63        1.92      1.95 o 
   1   2   7        1.22       -1.55      2.76 o 
   2   2   7      456.62      458.00     14.29 o 
   3   2   7       17.23       24.58      5.10 o 
   4   2   7      282.77      272.91     12.07 o 
   5   2   7      213.26      223.22     11.31 o 
   6   2   7        0.67        0.35      5.46 o 
   7   2   7       65.66       50.99     10.40 o 
 -12   3   7        0.13       -3.75      3.21 o 
 -11   3   7       35.13       41.66      6.47 o 
 -10   3   7       14.12       14.12      4.36 o 
  -9   3   7       46.14       33.72      5.29 o 
  -8   3   7       32.47       36.69      5.29 o 
  -7   3   7       25.18       28.59      4.68 o 
  -6   3   7       28.89       24.97      3.17 o 
  -5   3   7      131.80      148.74      6.54 o 
  -4   3   7       71.09       69.88      3.69 o 
  -3   3   7       50.00       47.91      3.39 o 
  -2   3   7       90.28       89.06      3.99 o 
  -1   3   7       50.04       52.07      3.26 o 
   0   3   7        1.28        3.02      1.78 o 
   1   3   7      201.47      221.07      7.17 o 
   2   3   7      388.36      391.28     13.17 o 
   3   3   7     2134.76     2187.33     61.60 o 
   4   3   7      123.88      121.39      8.80 o 
   5   3   7       69.11       64.52     10.05 o 
   6   3   7      235.10      264.24     18.35 o 
   7   3   7        1.73       -7.44      4.96 o 
 -12   4   7       64.95       82.01     10.94 o 
 -11   4   7        1.95        5.31      4.57 o 
 -10   4   7       94.15       97.57      7.74 o 
  -9   4   7        0.22        5.80      3.29 o 
  -8   4   7     1193.94     1128.61     23.65 o 
  -7   4   7      234.36      250.90     14.31 o 
  -6   4   7       47.19       54.71      4.23 o 
  -5   4   7       17.71       19.24      3.11 o 
  -4   4   7       72.36       64.91      4.99 o 
  -3   4   7       15.87       20.12      2.46 o 
  -2   4   7       34.21       36.76      2.95 o 
  -1   4   7       39.26       43.71      3.57 o 
   0   4   7      149.50      158.89      5.29 o 
   1   4   7       24.82       27.19      2.90 o 
   2   4   7        8.32       10.84      2.88 o 
   3   4   7     1236.62     1290.65     53.00 o 
   4   4   7        1.40        3.11      5.16 o 
   5   4   7        9.88       -1.85      4.65 o 
   6   4   7      128.53      115.55     13.15 o 
   7   4   7       22.02       32.46      9.25 o 
 -12   5   7        8.79        3.37      3.89 o 
 -11   5   7       25.02       31.45      5.69 o 
 -10   5   7       36.40       42.11      5.83 o 
  -9   5   7        0.51        5.53      3.50 o 
  -8   5   7       91.32       84.48      6.94 o 
  -7   5   7        0.00        0.45      3.47 o 
  -6   5   7       13.63        6.99      2.61 o 
  -5   5   7      634.98      592.92     12.11 o 
  -4   5   7      328.14      312.17     10.19 o 
  -3   5   7       92.35       93.96      5.17 o 
  -2   5   7        7.91        7.77      1.98 o 
  -1   5   7        0.26       -0.19      1.69 o 
   0   5   7       51.77       50.22      3.45 o 
   1   5   7       25.74       26.95      2.92 o 
   2   5   7      166.18      163.05      6.43 o 
   3   5   7      207.96      207.50     14.70 o 
   4   5   7       96.99       89.20     10.77 o 
   5   5   7        2.65       -2.05      5.07 o 
   6   5   7      166.13      210.56     16.57 o 
   7   5   7      157.51      168.83     15.82 o 
 -12   6   7       34.23       44.72      6.57 o 
 -11   6   7        0.37       -0.42      3.46 o 
 -10   6   7        1.19       -1.95      3.14 o 
  -9   6   7        0.01       -1.58      5.07 o 
  -8   6   7        5.36        3.11      3.18 o 
  -7   6   7      195.45      196.71     16.64 o 
  -6   6   7      365.98      373.08     13.20 o 
  -5   6   7       23.17       21.09      3.25 o 
  -4   6   7      413.03      405.26      8.52 o 
  -3   6   7       18.75       19.72      3.86 o 
  -2   6   7        2.93        6.92      3.42 o 
  -1   6   7      235.48      218.99      7.07 o 
   0   6   7      235.54      238.13      7.39 o 
   1   6   7        0.28        2.87      2.15 o 
   2   6   7      702.77      670.78     16.35 o 
   3   6   7       11.04        4.11      3.21 o 
   4   6   7       14.10       16.68      6.52 o 
   5   6   7      414.97      438.25     22.52 o 
   6   6   7       66.77       86.99     12.32 o 
 -12   7   7       25.43       16.30      5.21 o 
 -11   7   7        3.72        0.45      3.54 o 
 -10   7   7       10.18       10.16      4.05 o 
  -9   7   7       85.94       83.06      8.99 o 
  -8   7   7       20.40       13.74      9.01 o 
  -7   7   7       83.60       71.15      4.89 o 
  -6   7   7     1402.40     1331.98     20.50 o 
  -5   7   7        5.98        9.25      2.73 o 
  -4   7   7        0.06       -2.51      1.67 o 
  -3   7   7      365.94      370.06      9.29 o 
  -2   7   7       11.43       13.78      2.81 o 
  -1   7   7      180.49      185.63      6.66 o 
   0   7   7      131.85      137.90      5.85 o 
   1   7   7       54.57       48.93      4.07 o 
   2   7   7      108.86      112.11      7.18 o 
   3   7   7      473.70      449.93     13.80 o 
   4   7   7      103.03       86.99     13.79 o 
   5   7   7      232.24      251.11     17.30 o 
   6   7   7      350.57      364.65     21.53 o 
 -11   8   7       10.23       18.25      4.94 o 
 -10   8   7       86.77       90.96     11.50 o 
  -9   8   7       65.46       41.61      5.72 o 
  -8   8   7       43.03       37.45      5.39 o 
  -7   8   7      117.80      117.29      6.07 o 
  -6   8   7      315.86      327.13      9.39 o 
  -5   8   7      401.57      407.99     10.33 o 
  -4   8   7        0.06        0.35      2.18 o 
  -3   8   7       75.51       90.07      6.58 o 
  -2   8   7      221.50      210.87      7.13 o 
  -1   8   7        0.34        0.31      2.05 o 
   0   8   7        5.09        3.96      2.40 o 
   1   8   7       98.46      102.51      6.85 o 
   2   8   7        0.26        0.58      2.66 o 
   3   8   7       10.58       16.76      5.12 o 
   4   8   7       63.39       56.78     10.18 o 
   5   8   7       66.09       82.21     11.28 o 
   6   8   7      331.03      387.37     22.23 o 
 -11   9   7        8.13       15.06      4.74 o 
 -10   9   7        0.75       -0.36      4.26 o 
  -9   9   7        1.71        8.20      3.86 o 
  -8   9   7       81.62       89.23      7.25 o 
  -7   9   7      145.81      125.25      7.44 o 
  -6   9   7        2.51        6.74      2.60 o 
  -5   9   7      571.49      574.60     12.56 o 
  -4   9   7        7.74       13.10      2.95 o 
  -3   9   7      332.18      325.63      8.98 o 
  -2   9   7      207.80      202.23      7.09 o 
  -1   9   7        1.64        3.52      3.07 o 
   0   9   7       69.35       65.96      5.82 o 
   1   9   7        9.01       16.04      3.80 o 
   2   9   7       22.75       28.06      7.58 o 
   3   9   7       26.41       18.91      4.10 o 
   4   9   7        3.18        2.47      3.34 o 
   5   9   7       10.66       10.39      4.29 o 
   6   9   7       60.86       58.19     11.00 o 
 -11  10   7        5.29       10.01      4.67 o 
 -10  10   7       30.76       39.51      6.08 o 
  -9  10   7        9.77        7.16      3.85 o 
  -8  10   7       47.99       47.73      7.58 o 
  -7  10   7        4.01        5.75      2.87 o 
  -6  10   7      238.80      229.84      8.06 o 
  -5  10   7      167.44      172.07      6.12 o 
  -4  10   7        1.83        2.53      2.44 o 
  -3  10   7      506.65      536.32     11.78 o 
  -2  10   7       71.43       75.41      4.96 o 
  -1  10   7      644.06      615.80     12.54 o 
   0  10   7      169.19      146.47     16.24 o 
   1  10   7       78.28       79.99     11.71 o 
   2  10   7        7.61        6.71      3.33 o 
   3  10   7       13.66        8.12      3.73 o 
   4  10   7      105.92      124.03      8.48 o 
   5  10   7        0.96       -0.24      3.37 o 
   6  10   7        1.56        5.93      6.94 o 
 -11  11   7        0.96        2.97      4.05 o 
 -10  11   7        2.02        1.98      5.96 o 
  -9  11   7        0.02        3.03      4.00 o 
  -8  11   7       56.34       66.23      5.26 o 
  -7  11   7       58.68       58.27      5.14 o 
  -6  11   7      538.74      516.96     15.27 o 
  -5  11   7        0.03       -1.12      2.83 o 
  -4  11   7        1.28        4.14      2.49 o 
  -3  11   7     1704.45     1648.53     23.24 o 
  -2  11   7        1.76        0.36      2.80 o 
  -1  11   7       21.05       28.93      8.65 o 
   0  11   7       21.79       22.89      6.36 o 
   1  11   7       19.53       25.19      4.69 o 
   2  11   7        3.44        2.05      3.11 o 
   3  11   7        3.04        0.17      3.32 o 
   4  11   7       11.61        8.23      3.94 o 
   5  11   7      156.15      153.99     14.96 o 
 -10  12   7        0.17       -1.77      3.50 o 
  -9  12   7       57.61       47.18      6.30 o 
  -8  12   7       72.86       71.19      5.51 o 
  -7  12   7        5.41        1.55      2.59 o 
  -6  12   7       14.25       11.00      2.77 o 
  -5  12   7        0.04        0.67      2.17 o 
  -4  12   7      227.05      225.92      8.00 o 
  -3  12   7      507.03      519.99     11.95 o 
  -2  12   7      323.29      313.16     12.00 o 
  -1  12   7      150.34      156.24      8.70 o 
   0  12   7      139.93      124.55      8.01 o 
   1  12   7       20.88       22.25      4.64 o 
   2  12   7       10.20       13.48      4.07 o 
   3  12   7       49.25       57.08      6.42 o 
   4  12   7       37.45       39.48      5.93 o 
   5  12   7        1.11        6.51      3.78 o 
 -10  13   7       53.94       71.66     11.46 o 
  -9  13   7       37.64       49.49      6.43 o 
  -8  13   7       44.24       49.01      5.99 o 
  -7  13   7       34.77       43.14      5.44 o 
  -6  13   7       13.07       17.93      3.52 o 
  -5  13   7      122.65      133.76      5.91 o 
  -4  13   7       24.80       25.37      3.80 o 
  -3  13   7      642.38      637.64     35.66 o 
  -2  13   7       69.67       63.67      6.48 o 
  -1  13   7       38.59       42.79      5.59 o 
   0  13   7       28.24       27.52      7.43 o 
   1  13   7       63.67       79.92      6.99 o 
   2  13   7       58.97       64.40      6.57 o 
   3  13   7      117.95      113.03      8.38 o 
   4  13   7       11.78        0.37      3.49 o 
  -9  14   7       18.42       14.01      4.82 o 
  -8  14   7      127.86      144.92      7.40 o 
  -7  14   7       19.77       15.66      3.06 o 
  -6  14   7        3.84        2.77      2.49 o 
  -5  14   7        2.75        2.33      2.59 o 
  -4  14   7      245.54      243.26      8.54 o 
  -3  14   7       32.81       29.59      5.06 o 
  -2  14   7      103.79       98.82      7.98 o 
  -1  14   7      358.31      388.67     13.81 o 
   0  14   7        0.47       -1.78      3.02 o 
   1  14   7       31.93       30.39      7.97 o 
   2  14   7        5.84        8.54      3.85 o 
   3  14   7      103.86      109.60      8.51 o 
   4  14   7        2.84        8.08      4.31 o 
  -9  15   7        6.95        0.29      5.57 o 
  -8  15   7       52.06       42.27      4.95 o 
  -7  15   7      145.89      155.80      9.55 o 
  -6  15   7       12.69       18.77      3.33 o 
  -5  15   7        2.50        1.19      2.72 o 
  -4  15   7       18.69       19.31      4.59 o 
  -3  15   7       21.79       27.55      5.22 o 
  -2  15   7        9.85       12.36      4.29 o 
  -1  15   7      726.31      769.64     28.07 o 
   0  15   7       57.82       62.43      6.78 o 
   1  15   7        1.19       -0.01      3.68 o 
   2  15   7       51.89       63.00      6.95 o 
   3  15   7       18.54       29.37      5.60 o 
  -8  16   7       59.37       68.64      6.31 o 
  -7  16   7        3.51        3.74      3.24 o 
  -6  16   7       31.32       32.79      3.96 o 
  -5  16   7       60.15       55.34      6.61 o 
  -4  16   7        4.09        2.53      3.49 o 
  -3  16   7       81.27       92.73      8.05 o 
  -2  16   7       15.18       16.01      4.66 o 
  -1  16   7      265.97      282.27     12.32 o 
   0  16   7       53.44       72.97      7.32 o 
   1  16   7       39.12       51.11      6.53 o 
   2  16   7       35.56       40.31      6.24 o 
   3  16   7        1.72       -0.30      3.78 o 
  -7  17   7       30.64       25.50      3.91 o 
  -6  17   7       79.85       76.42      6.24 o 
  -5  17   7        0.17        0.72      3.51 o 
  -4  17   7        7.28        4.30      6.32 o 
  -3  17   7       27.14       30.51      5.74 o 
  -2  17   7      661.43      715.52     22.09 o 
  -1  17   7        5.61        7.74      8.58 o 
   0  17   7        8.23        3.56      5.10 o 
   1  17   7       24.56       30.69      5.86 o 
   2  17   7       69.26       72.18      7.77 o 
  -6  18   7       23.75       24.53      4.53 o 
  -5  18   7       24.11       20.36      6.75 o 
  -4  18   7       85.24       78.75     10.92 o 
  -3  18   7       16.57       10.37      6.72 o 
  -2  18   7        8.99        8.26      4.25 o 
  -1  18   7       12.78        9.01      4.64 o 
   0  18   7       20.71       19.96      5.26 o 
   1  18   7      288.25      290.23     13.45 o 
  -5  19   7       48.66       50.00      7.11 o 
  -4  19   7        4.56        3.26      4.36 o 
  -3  19   7       31.52       31.04      6.17 o 
  -2  19   7       10.53        9.57      5.35 o 
  -1  19   7      238.34      245.12     12.40 o 
 -11   0   8       17.37       13.11      6.48 o 
 -10   0   8       40.37       60.51      9.98 o 
  -9   0   8       88.85      104.51     11.63 o 
  -8   0   8        8.23        7.01      5.16 o 
  -7   0   8       63.66       62.01      9.08 o 
  -6   0   8      208.74      217.19     14.39 o 
  -5   0   8       50.19       44.55      7.71 o 
  -4   0   8      340.17      304.43     11.83 o 
  -3   0   8      102.47      107.63      7.02 o 
  -2   0   8      220.64      221.84      9.70 o 
  -1   0   8      211.98      194.84      9.40 o 
   0   0   8      132.78      128.26     11.33 o 
   1   0   8        0.98        2.75      4.61 o 
   2   0   8       79.33       75.53     10.18 o 
   3   0   8      120.54      122.36     12.65 o 
   4   0   8       51.07       40.08      9.41 o 
   5   0   8        0.05       -2.56      5.20 o 
 -11   1   8        2.54        7.82      4.17 o 
 -10   1   8        1.01       -2.49      3.26 o 
  -9   1   8        3.48        4.15      3.48 o 
  -8   1   8        0.51       -1.06      3.06 o 
  -7   1   8      164.81      155.19     17.73 o 
  -6   1   8       20.48       23.07      6.02 o 
  -5   1   8       79.01       73.45      4.97 o 
  -4   1   8      115.11      106.15      4.87 o 
  -3   1   8     1056.08      995.82     14.68 o 
  -2   1   8        4.58        2.50      2.10 o 
  -1   1   8       73.52       71.25      5.09 o 
   0   1   8        3.66       -0.06      5.43 o 
   1   1   8      145.12      154.51     11.26 o 
   2   1   8       25.86       35.35      5.80 o 
   3   1   8       23.17       20.35      5.21 o 
   4   1   8       82.55       97.60      8.72 o 
   5   1   8        1.38       -4.92      3.58 o 
 -11   2   8        4.55       -0.89      3.50 o 
 -10   2   8        0.91        0.97      3.54 o 
  -9   2   8        9.05        8.01      3.81 o 
  -8   2   8       13.13        7.90      3.70 o 
  -7   2   8      252.43      268.40     11.44 o 
  -6   2   8      128.34      143.79      8.66 o 
  -5   2   8        2.69        3.08      2.42 o 
  -4   2   8        2.71        1.45      1.90 o 
  -3   2   8        5.58        6.46      2.18 o 
  -2   2   8       37.32       37.36      3.50 o 
  -1   2   8      108.91       95.00      5.57 o 
   0   2   8        2.57        0.60      2.54 o 
   1   2   8       73.59       72.76     10.40 o 
   2   2   8      150.89      147.17      9.33 o 
   3   2   8        5.53        3.13      3.73 o 
   4   2   8       23.47       16.24      5.29 o 
   5   2   8       24.67       35.23      7.02 o 
 -11   3   8        0.00        0.01      3.68 o 
 -10   3   8       19.73       26.28      5.30 o 
  -9   3   8      103.81       92.16     17.59 o 
  -8   3   8        7.14        9.24      3.82 o 
  -7   3   8       43.26       45.16      5.97 o 
  -6   3   8      236.49      214.18     10.13 o 
  -5   3   8        8.52       10.12      2.87 o 
  -4   3   8       53.05       48.50      3.17 o 
  -3   3   8      206.48      186.70      5.35 o 
  -2   3   8      174.62      163.73      5.63 o 
  -1   3   8        7.54        2.19      2.71 o 
   0   3   8       59.37       59.98      4.82 o 
   1   3   8        0.02       -0.50      2.46 o 
   2   3   8        3.08       -0.15      3.31 o 
   3   3   8      113.62      119.56      9.75 o 
   4   3   8       62.20       65.84      7.61 o 
   5   3   8      105.09      124.52     14.19 o 
 -11   4   8       10.68        4.32      5.92 o 
 -10   4   8       20.94       34.36      5.89 o 
  -9   4   8       19.72       16.71      5.24 o 
  -8   4   8        3.88       -0.43      3.17 o 
  -7   4   8        8.28       13.49      4.03 o 
  -6   4   8       73.90       77.61      6.82 o 
  -5   4   8       19.63       19.46      3.36 o 
  -4   4   8        5.80       -0.51      1.81 o 
  -3   4   8       40.60       40.25      3.01 o 
  -2   4   8       40.44       39.84      4.19 o 
  -1   4   8        7.94        8.15      2.84 o 
   0   4   8       49.26       51.09      5.36 o 
   1   4   8        0.11       -3.39      2.33 o 
   2   4   8       74.43       64.85      6.83 o 
   3   4   8      117.04      113.98     12.67 o 
   4   4   8        1.39       -4.85      4.63 o 
   5   4   8       21.74       19.85      7.80 o 
 -11   5   8        2.02        2.39      3.95 o 
 -10   5   8       36.52       48.34      6.57 o 
  -9   5   8       11.58        2.57      6.11 o 
  -8   5   8      296.18      280.72     15.10 o 
  -7   5   8        8.89       10.77      4.28 o 
  -6   5   8       37.34       29.26      8.31 o 
  -5   5   8        4.73        7.13      2.90 o 
  -4   5   8        5.57        1.91      3.68 o 
  -3   5   8       90.73       90.17      4.09 o 
  -2   5   8      145.10      135.96      5.67 o 
  -1   5   8        9.58        8.41      2.30 o 
   0   5   8        1.16        1.16      2.38 o 
   1   5   8       83.35       81.28     12.85 o 
   2   5   8        0.02        2.45      5.02 o 
   3   5   8       22.13       18.38      7.34 o 
   4   5   8       68.21       50.35     10.05 o 
   5   5   8       13.75       17.36      7.71 o 
 -11   6   8        2.77        5.57      4.23 o 
 -10   6   8       50.52       57.70      6.89 o 
  -9   6   8       51.74       60.01      6.88 o 
  -8   6   8        0.84       -0.99      3.31 o 
  -7   6   8      303.91      277.37     16.31 o 
  -6   6   8       39.35       41.29      8.78 o 
  -5   6   8      153.25      151.74      6.92 o 
  -4   6   8        3.63       -0.80      2.05 o 
  -3   6   8       21.93       20.75      3.42 o 
  -2   6   8        1.33        1.40      2.37 o 
  -1   6   8      149.85      151.74     10.20 o 
   0   6   8        2.34       -0.70      2.14 o 
   1   6   8       17.46        8.28      5.42 o 
   2   6   8      322.46      301.21     18.18 o 
   3   6   8       27.22       16.28      6.76 o 
   4   6   8       44.50       44.51      9.98 o 
   5   6   8        8.77        0.79      6.08 o 
 -11   7   8       33.09       37.65     15.78 o 
 -10   7   8        4.53        8.75      4.50 o 
  -9   7   8       46.05       56.29      6.76 o 
  -8   7   8       47.66       52.57     11.67 o 
  -7   7   8        0.12        0.99      3.27 o 
  -6   7   8       34.13       28.45      3.90 o 
  -5   7   8        0.16        0.57      2.14 o 
  -4   7   8      294.71      292.80      8.47 o 
  -3   7   8       39.89       35.32      4.00 o 
  -2   7   8       46.07       51.19      6.83 o 
  -1   7   8        0.11       -1.53      2.79 o 
   0   7   8        9.70       11.87      2.92 o 
   1   7   8        1.51       -1.80      2.69 o 
   2   7   8       46.72       49.18      9.10 o 
   3   7   8       53.02       65.27     10.66 o 
   4   7   8       29.29       17.69      7.62 o 
   5   7   8      215.79      260.91     19.32 o 
 -10   8   8        6.57        2.26      4.13 o 
  -9   8   8        0.00       -0.54      3.72 o 
  -8   8   8       52.30       44.34      6.19 o 
  -7   8   8       63.23       53.45      6.27 o 
  -6   8   8        7.33        7.02      2.93 o 
  -5   8   8        7.95        5.33      2.53 o 
  -4   8   8      112.71      100.41      5.03 o 
  -3   8   8      276.53      263.80      9.99 o 
  -2   8   8       44.60       42.25      4.15 o 
  -1   8   8        5.78        7.30      2.77 o 
   0   8   8      131.29      134.12      8.07 o 
   1   8   8        4.09        4.01      3.35 o 
   2   8   8        6.39        6.63      5.57 o 
   3   8   8       66.53       79.68     11.37 o 
   4   8   8        5.45        7.40      6.06 o 
 -10   9   8       13.88       16.92      8.91 o 
  -9   9   8       48.34       49.39      6.76 o 
  -8   9   8      223.73      176.74     10.12 o 
  -7   9   8       11.44       21.51      4.93 o 
  -6   9   8        2.27        1.24      4.11 o 
  -5   9   8       92.61       92.49      5.06 o 
  -4   9   8       49.00       58.98      4.94 o 
  -3   9   8      241.03      236.06      8.17 o 
  -2   9   8      198.21      194.69     10.31 o 
  -1   9   8       13.56       19.93      4.29 o 
   0   9   8       13.78        7.22      4.19 o 
   1   9   8       34.61       49.26      7.35 o 
   2   9   8       23.21       15.49      4.49 o 
   3   9   8       14.46       18.88      7.16 o 
   4   9   8       14.82       22.23      8.26 o 
 -10  10   8      123.05      143.71      9.93 o 
  -9  10   8        0.00       -0.14      3.60 o 
  -8  10   8        3.01       -4.57      3.40 o 
  -7  10   8        8.04        9.57      3.19 o 
  -6  10   8       11.69        8.99      2.72 o 
  -5  10   8       83.09       87.05      5.09 o 
  -4  10   8      198.66      216.01      8.04 o 
  -3  10   8      235.49      248.95      8.56 o 
  -2  10   8        5.74        3.34      3.17 o 
  -1  10   8        3.97        1.52      3.71 o 
   0  10   8       15.31       11.03      7.08 o 
   1  10   8       51.09       52.52      5.99 o 
   2  10   8        5.22        4.25      3.50 o 
   3  10   8       73.87       91.91     11.88 o 
   4  10   8        0.10        7.73      6.81 o 
  -9  11   8       10.81       12.87      5.81 o 
  -8  11   8        2.14        4.63      5.52 o 
  -7  11   8       74.30       78.35      7.51 o 
  -6  11   8      103.13       98.44      5.39 o 
  -5  11   8       61.97       80.47      4.97 o 
  -4  11   8        3.60        6.45      2.90 o 
  -3  11   8       18.77       28.97      3.90 o 
  -2  11   8       89.34       88.06      7.93 o 
  -1  11   8        0.17       -0.88      3.01 o 
   0  11   8        0.00       -0.07      2.93 o 
   1  11   8       11.32       19.04      4.56 o 
   2  11   8        1.16       -0.99      3.35 o 
   3  11   8       38.30       41.10     12.43 o 
  -9  12   8       38.24       42.90     11.41 o 
  -8  12   8       11.63       22.72      5.41 o 
  -7  12   8       97.11       83.04      5.26 o 
  -6  12   8        5.93        4.13      2.55 o 
  -5  12   8       23.01       16.83      3.18 o 
  -4  12   8       33.39       33.07      6.75 o 
  -3  12   8       87.29       90.49      7.45 o 
  -2  12   8        1.41        4.82      3.48 o 
  -1  12   8       95.34       90.18      7.43 o 
   0  12   8       13.11       11.97      4.16 o 
   1  12   8       37.16       39.90      5.81 o 
   2  12   8       14.98       12.88      4.36 o 
   3  12   8       53.69       55.25      6.87 o 
  -8  13   8       12.05       25.60      5.60 o 
  -7  13   8       11.62       10.43      4.56 o 
  -6  13   8        9.58        8.73      4.27 o 
  -5  13   8       64.05       62.11      4.71 o 
  -4  13   8        0.03        0.97      3.16 o 
  -3  13   8        4.03        2.01      3.42 o 
  -2  13   8        3.03        1.65      3.47 o 
  -1  13   8       70.34       80.76      8.15 o 
   0  13   8       16.16       12.58     11.34 o 
   1  13   8       50.73       64.88      7.16 o 
   2  13   8       12.54       22.37      5.34 o 
  -8  14   8        2.20        3.79      3.30 o 
  -7  14   8       10.19       11.42      3.20 o 
  -6  14   8        1.29        0.93      2.53 o 
  -5  14   8        1.71        2.47      2.85 o 
  -4  14   8       61.15       58.09      6.61 o 
  -3  14   8       69.59       63.26      6.88 o 
  -2  14   8       80.56       73.23      9.19 o 
  -1  14   8        0.25        2.12      3.48 o 
   0  14   8        8.54        9.33      4.26 o 
   1  14   8        2.31        2.33      3.68 o 
   2  14   8        6.83        3.98      7.49 o 
  -7  15   8       25.45       23.39      3.93 o 
  -6  15   8        1.51        5.10      2.90 o 
  -5  15   8        2.44        2.10      3.08 o 
  -4  15   8       31.97       37.54      6.01 o 
  -3  15   8       37.65       36.26      5.94 o 
  -2  15   8       89.07       80.05     12.14 o 
  -1  15   8       91.74       98.79      8.44 o 
   0  15   8        2.10        1.53      3.70 o 
   1  15   8        7.07       12.13      4.71 o 
  -6  16   8       54.37       64.73      9.90 o 
  -5  16   8        0.80        0.79      3.11 o 
  -4  16   8       13.47       12.78      4.79 o 
  -3  16   8       21.53       16.98      5.12 o 
  -2  16   8        0.47        4.28      3.87 o 
  -1  16   8        0.92        4.38      3.87 o 
   0  16   8       46.52       53.19     10.70 o 
  -4  17   8        3.54       -0.39      3.91 o 
  -3  17   8      121.65      144.15     10.05 o 
  -2  17   8       46.77       38.65      6.50 o 
 -10   1   9       19.00       16.52      9.81 o 
  -9   1   9       10.61       12.74      4.77 o 
  -8   1   9        6.16        3.93      5.71 o 
  -7   1   9       10.86       18.88      4.98 o 
  -6   1   9       89.25       89.94      7.87 o 
  -5   1   9       20.53       11.57      4.30 o 
  -4   1   9       57.23       57.38      5.08 o 
  -3   1   9       14.46       14.29      2.95 o 
  -2   1   9        4.81        4.06      2.59 o 
  -1   1   9       15.53       15.84      3.58 o 
   0   1   9       15.50       17.83      3.87 o 
   1   1   9        0.04        0.37      3.44 o 
   2   1   9        2.92        2.60      5.63 o 
   3   1   9        5.60        5.99      4.36 o 
 -10   2   9      100.41      109.39      9.09 o 
  -9   2   9        0.18       -5.67      5.09 o 
  -8   2   9      168.25      181.39     15.31 o 
  -7   2   9       23.91       23.08      5.11 o 
  -6   2   9        0.05       -0.76      3.23 o 
  -5   2   9       11.36        4.87      4.02 o 
  -4   2   9       17.31       10.52      3.24 o 
  -3   2   9        4.32        0.09      2.09 o 
  -2   2   9      183.06      157.63      6.43 o 
  -1   2   9      242.99      232.40      8.81 o 
   0   2   9        7.32        3.66      3.15 o 
   1   2   9        6.92        5.68      3.34 o 
   2   2   9        9.82       10.97      4.87 o 
   3   2   9        0.02        1.93      4.05 o 
 -10   3   9        1.26       -0.90      3.62 o 
  -9   3   9       16.99       21.61      5.30 o 
  -8   3   9      147.10      130.57     10.50 o 
  -7   3   9       31.51       35.64      6.53 o 
  -6   3   9        0.11       -0.79      3.43 o 
  -5   3   9       83.15       71.66      7.16 o 
  -4   3   9        3.66       -1.63      2.53 o 
  -3   3   9       49.00       53.20      4.89 o 
  -2   3   9        9.14       11.66      2.95 o 
  -1   3   9        3.88        8.42      3.15 o 
   0   3   9       80.87       75.31      5.78 o 
   1   3   9        6.60        8.95      3.45 o 
   2   3   9       56.03       58.85     11.11 o 
   3   3   9        2.40        3.69      4.30 o 
 -10   4   9       24.74       32.00      8.75 o 
  -9   4   9       39.26       42.43      6.66 o 
  -8   4   9        0.51       -2.54      3.30 o 
  -7   4   9       50.99       60.27     10.66 o 
  -6   4   9       59.48       71.95      9.10 o 
  -5   4   9       79.27       76.48      5.58 o 
  -4   4   9       49.26       45.39      4.79 o 
  -3   4   9       79.86       66.79      4.63 o 
  -2   4   9       23.37       20.51      3.73 o 
  -1   4   9      107.45      117.19      6.71 o 
   0   4   9      159.40      177.05     10.51 o 
   1   4   9        1.75       -0.01      3.60 o 
   2   4   9       12.58        6.76      6.72 o 
   3   4   9      114.91      107.79     13.40 o 
 -10   5   9       12.94       14.59      7.37 o 
  -9   5   9        0.38        0.96      4.64 o 
  -8   5   9        6.57        2.01      3.88 o 
  -7   5   9        5.61        4.23      4.29 o 
  -6   5   9       69.21       51.78     10.64 o 
  -5   5   9        0.72        0.47      2.53 o 
  -4   5   9        2.43        3.32      2.32 o 
  -3   5   9        6.06        5.52      5.62 o 
  -2   5   9       13.97       11.37      4.12 o 
  -1   5   9        0.03       -3.63      3.28 o 
   0   5   9        9.49        5.09      3.83 o 
   1   5   9       35.34       38.78      9.10 o 
   2   5   9        5.11        3.59      5.82 o 
   3   5   9       29.96       28.93      9.10 o 
  -9   6   9        5.58        6.64      4.46 o 
  -8   6   9       75.24       71.19     12.91 o 
  -7   6   9        0.26        5.31      3.95 o 
  -6   6   9      148.28      136.98      8.67 o 
  -5   6   9       21.68       21.44      3.37 o 
  -4   6   9       86.52       90.48      5.08 o 
  -3   6   9        5.06        6.25      3.54 o 
  -2   6   9       47.31       51.84      9.19 o 
  -1   6   9        1.15        0.86      8.10 o 
   0   6   9       55.42       49.71      9.39 o 
   1   6   9      398.33      377.34     21.29 o 
   2   6   9      160.93      161.20     15.34 o 
  -9   7   9       19.82       14.06      4.91 o 
  -8   7   9        1.47       17.07      5.30 o 
  -7   7   9      104.94      101.87     13.82 o 
  -6   7   9       32.08       28.29      4.38 o 
  -5   7   9       30.88       34.20      3.85 o 
  -4   7   9       17.00       21.39      3.90 o 
  -3   7   9       34.66       32.44      4.16 o 
  -2   7   9      157.86      140.95     14.32 o 
  -1   7   9       77.70       70.16     10.05 o 
   0   7   9       61.29       76.79     10.93 o 
   1   7   9        6.94        7.89      6.24 o 
   2   7   9       23.42        7.80      6.52 o 
  -9   8   9       59.42       52.37      8.05 o 
  -8   8   9        1.06        2.32      3.98 o 
  -7   8   9        0.11        2.65      3.79 o 
  -6   8   9       13.36       10.94      3.49 o 
  -5   8   9       21.00       29.03      4.18 o 
  -4   8   9       21.90       25.04      3.45 o 
  -3   8   9       43.14       37.65      4.43 o 
  -2   8   9       48.97       50.01      4.82 o 
  -1   8   9       36.48       45.83      8.75 o 
   0   8   9       12.92        5.24      5.82 o 
   1   8   9        0.93        5.00      6.15 o 
   2   8   9        3.51       -0.02      6.08 o 
  -8   9   9       85.44       83.98      8.26 o 
  -7   9   9       34.66       28.14      4.59 o 
  -6   9   9       26.62       15.80      3.25 o 
  -5   9   9       42.37       52.85      7.49 o 
  -4   9   9       42.07       56.72      4.56 o 
  -3   9   9       45.73       42.60      7.17 o 
  -2   9   9        1.81        2.20      3.38 o 
  -1   9   9        1.13        0.59      3.45 o 
   0   9   9       41.14       51.30      9.72 o 
   1   9   9        0.02        4.61      5.77 o 
  -8  10   9      138.25      128.98      9.74 o 
  -7  10   9       62.54       63.83      5.99 o 
  -6  10   9        2.97        2.65      2.72 o 
  -5  10   9       37.01       32.91      3.96 o 
  -4  10   9      272.28      282.40      8.52 o 
  -3  10   9        0.20        0.14      3.29 o 
  -2  10   9       46.63       49.90      6.26 o 
  -1  10   9       65.16       61.47      6.63 o 
   0  10   9       91.58      105.08     12.63 o 
   1  10   9        0.80       -2.01      4.74 o 
  -7  11   9        0.99       -0.12      3.20 o 
  -6  11   9       20.27       27.49      3.94 o 
  -5  11   9       23.51       22.43      3.58 o 
  -4  11   9       35.74       33.58      4.08 o 
  -3  11   9        2.08       -3.11      3.22 o 
  -2  11   9      185.36      217.02     10.86 o 
  -1  11   9      151.89      150.86      9.57 o 
   0  11   9        0.08       -0.66      3.60 o 
  -6  12   9        0.40       -2.77      2.42 o 
  -5  12   9       15.59       12.62      4.30 o 
  -4  12   9       51.97       67.24     15.75 o 
  -3  12   9        1.13        2.55      3.71 o 
  -2  12   9       24.39       28.06      5.53 o 
  -1  12   9       60.93       81.15      9.11 o 
   0  12   9        6.95        3.13      4.00 o 
  -5  13   9        9.97       11.92      3.87 o 
  -4  13   9       41.98       55.76     11.63 o 
  -3  13   9        9.87       10.63      8.94 o 
  -2  13   9       84.24       89.44     17.59 o 
  -8   0  10       36.62       55.13     10.71 o 
  -7   0  10        5.46        8.22      7.21 o 
  -6   0  10       22.34       28.47      8.64 o 
  -5   0  10        6.57        2.12      6.17 o 
  -4   0  10        2.66        0.42      5.44 o 
  -3   0  10       12.71       16.51      4.92 o 
  -2   0  10        0.00        0.48      3.81 o 
  -1   0  10        0.00        1.80      3.93 o 
   0   0  10        3.83        4.99      4.42 o 
  -8   1  10        4.76        5.28      4.67 o 
  -7   1  10       50.70       62.48      7.63 o 
  -6   1  10       51.21       70.24      7.91 o 
  -5   1  10       60.80       50.83      9.60 o 
  -4   1  10        0.07       -5.22      3.52 o 
  -3   1  10      102.28      112.67      7.11 o 
  -2   1  10       65.48       69.73      5.31 o 
  -1   1  10        1.92       -2.81      2.73 o 
   0   1  10       10.19       16.04      3.71 o 
  -8   2  10        5.70        5.47      4.78 o 
  -7   2  10       24.44       33.37      6.39 o 
  -6   2  10       66.20       61.13      8.95 o 
  -5   2  10       21.96       38.39      7.57 o 
  -4   2  10       31.96       40.53      6.50 o 
  -3   2  10       17.65       17.63      4.15 o 
  -2   2  10       11.67       14.44      3.47 o 
  -1   2  10        0.03        3.70      2.99 o 
   0   2  10      132.74      140.33      8.18 o 
  -7   3  10       11.08       16.93      5.45 o 
  -6   3  10       50.37       69.78      7.88 o 
  -5   3  10       87.10       83.82     13.04 o 
  -4   3  10        0.14        0.97      4.09 o 
  -3   3  10        1.99        1.64      3.22 o 
  -2   3  10       40.60       33.43      4.22 o 
  -1   3  10       23.65       26.70      5.79 o 
   0   3  10       32.92       36.34      5.37 o 
  -7   4  10       28.28       39.78     10.68 o 
  -6   4  10        6.54        8.00      4.66 o 
  -5   4  10      197.67      247.37     12.46 o 
  -4   4  10        4.36        6.25      3.50 o 
  -3   4  10        4.42        8.15      3.57 o 
  -2   4  10       14.52       16.55      4.26 o 
  -1   4  10       86.70       96.00      6.82 o 
   0   4  10       42.34       57.31     10.91 o 
  -7   5  10      353.51      393.38     16.07 o 
  -6   5  10       78.97       70.47     11.06 o 
  -5   5  10        6.88        6.98      4.44 o 
  -4   5  10       53.32       54.90      5.63 o 
  -3   5  10        0.01        2.85      3.28 o 
  -2   5  10        6.11        6.85      3.71 o 
  -1   5  10       15.29       17.12      7.40 o 
  -6   6  10      101.00      110.37      9.27 o 
  -5   6  10        1.56       -1.48      4.06 o 
  -4   6  10        0.10        0.17      3.12 o 
  -3   6  10       14.50       16.23      4.19 o 
  -2   6  10        0.85       -1.21      3.17 o 
  -1   6  10        5.12       24.02      8.13 o 
  -6   7  10       19.00       14.25      6.20 o 
  -5   7  10        0.11       -0.97      3.84 o 
  -4   7  10        8.38        6.93      3.76 o 
  -3   7  10       89.31      106.18      7.89 o 
  -2   7  10       49.95       59.89     10.11 o 
  -5   8  10      268.76      284.50     13.32 o 
  -4   8  10       13.52       16.63      4.25 o 
  -3   8  10       15.74        1.96      4.35 o 
                                                 
